# Supplementary material for: Group membership, not diet, structures the composition and functional potential of the gut microbiome in a wild primate
Source: mSphere. 2024 Jun 28;9(7):e00233-24. doi: 10.1128/msphere.00233-24 (PMC11288025; doi:10.1128/msphere.00233-24)
Supplement: Supplemental Tables — Tables S1 to S13. [file msphere.00233-24-s0002.xlsx]

## Sheet: Table S1
Table S1. Monthly mean rainfall and temperature during the study.
Period	Total Precipitation (mm)	Mean Temperature (°C)	Mean Maximum Temperature (°C(	Mean Minimum Temperature (°C)
Feb/Mar 2015	15.6	28.4816	27.6473	26.3707
Jul/Aug 2015	65	24.5403	23.8646	22.5711
Feb/Mar 2016	31	28.3306	27.5093	26.1922
Jul/Aug 2016	19.8	25.75	24.9899	23.5783

## Sheet: Table S2
Table S2. Frequency of occurrence of dietary items during each time period and in each social group (across all time periods).
Phylum	Order	Family	Wet Season	Dry Season	Algaroba	Coqueiro	Cow	F group	House	Key	Princess	Road
Arthropoda	Unclassified Arthropoda		0	0.0243902	0	0	0	0	0	0	0	0.2
	Unclassified Insecta		0.576923	0.512195	0.857143	0.5	0.857143	0	0.421053	0.4	0.692308	0.2
	Araneae	Araneidae	0.0384615	0	0	0	0	0	0	0.2	0	0
		Salticidae	0	0.0243902	0	0.125	0	0	0	0	0	0
		Thomisidae	0.153846	0	0	0	0.142857	0	0.105263	0	0	0.2
	Blattodea	Termitidae	0.0384615	0.0243902	0.142857	0	0	0	0	0	0.0769231	0
	Coleoptera	Cerambycidae	0.0384615	0.097561	0	0	0	0	0	0	0.384615	0
		Elateridae	0.0384615	0	0	0	0.142857	0	0	0	0	0
		Unclassified Coleoptera	0.115385	0.0243902	0	0	0.142857	0	0.105263	0	0	0.2
	Diptera	Cecidomyiidae	0	0.0243902	0	0	0	0	0.0526316	0	0	0
		Drosophilidae	0.0384615	0	0	0	0	0	0	0	0	0.2
		Unclassified Diptera	0.0384615	0	0	0	0	0	0	0	0	0.2
	Hymenoptera	Formicidae	0.0384615	0.0487805	0.428571	0	0	0	0	0	0	0
	Lepidoptera	Depressariidae	0	0.0243902	0	0.125	0	0	0	0	0	0
		Erebidae	0.115385	0.0243902	0.142857	0.125	0	0	0.0526316	0	0	0.2
		Geometridae	0.0384615	0	0.142857	0	0	0	0	0	0	0
		Noctuidae	0.0384615	0.0243902	0	0	0	0	0.0526316	0	0	0.2
		Nymphalidae	0.0384615	0.0731707	0	0	0	0	0.157895	0	0.0769231	0
		Sphingidae	0.0384615	0	0	0	0	0	0	0	0	0.2
		Unclassified Lepidoptera	0.192308	0.121951	0.428571	0	0.142857	0	0.157895	0.4	0	0.2
	Orthoptera	Anostosmatidae	0.115385	0.097561	0	0.125	0	0	0.157895	0	0.230769	0
		Gryllidae	0	0.0243902	0	0	0	0	0	0	0	0.2
		Mogoplistidae	0	0.0487805	0	0	0	0	0	0	0.0769231	0.2
	Oribatida	Ceratozetidae	0.0384615	0	0	0	0	0	0	0	0	0.2
Chordata	Columidae	Columbidae	0.48	0.268293	0.428571	0.125	0.714286	0.333333	0.368421	0.4	0.25	0.2
	Galliformes	Phasianidae	0.04	0.0243902	0.142857	0	0	0	0	0	0	0.2
	Unassigned Aves		0	0.0243902	0	0	0	0	0.0526316	0	0	0
	Chiroptera	Phyllostomidae	0.56	0.512195	0.714286	0.5	0.714286	0	0.578947	1	0.25	0.4
Angiospermae	Unclassified Angiosperms		0.461538	0.707317	0.428571	0.75	0.428571	0.333333	0.736842	0.4	0.692308	0.6
	Arecales	Arecaceae	0.115385	0.0487805	0	0	0.142857	0	0.0526316	0.4	0	0.2
	Brassicales	Caricaceae	0.346154	0.390244	0.428571	0.125	0.285714	0.333333	0.578947	0.4	0.230769	0.4
	Caryophyllales	Cactaceae	0.230769	0.414634	0.285714	0.625	0.285714	0.666667	0.263158	0.4	0.230769	0.4
		Nyctaginaceae	0.230769	0.365854	0.428571	0.375	0.428571	0.333333	0.421053	0	0.153846	0.2
		Unclassified Caryophyllales	0.0384615	0.097561	0.142857	0	0	0	0.0526316	0	0.0769231	0.4
	Celastrales	Celastraceae	0.307692	0.365854	0.571429	0.25	0.285714	1	0.263158	0.2	0.384615	0.2
	Ericales	Lecythidaceae	0.423077	0.317073	0.285714	0.375	0.428571	0.333333	0.368421	0.8	0.230769	0.2
		Marcgraviaceae	0.0769231	0.0487805	0	0	0.142857	0	0.157895	0	0	0
		Sapotaceae	0.576923	0.609756	0.714286	0.5	0.571429	0.333333	0.736842	0.2	0.692308	0.4
		Unclassified Ericales	0	0.0243902	0	0	0	0	0	0	0.0769231	0
	Fabales	Fabaceae	1	1	1	1	1	1	1	1	1	1
		Unclassified Fabales	0	0.0487805	0.142857	0	0	0	0.0526316	0	0	0
	Fagales	Juglandaceae	0	0.0243902	0	0.125	0	0	0	0	0	0
	Laurales	Lauraceae	0	0.0243902	0	0.125	0	0	0	0	0	0
	Magnoliales	Annonaceae	0.0384615	0	0	0	0.142857	0	0	0	0	0
	Malpighiales	Chrysobalanaceae	0.0384615	0.0487805	0.142857	0.125	0	0	0.0526316	0	0	0
		Clusiaceae	0.115385	0.097561	0	0	0.142857	0	0.210526	0	0.0769231	0.2
		Dichapetalaceae	0.0769231	0.0243902	0.142857	0	0.142857	0	0	0	0.0769231	0
		Euphorbiaceae	0.230769	0.414634	0.428571	0.125	0.285714	0.333333	0.526316	0	0.384615	0.2
		Malpighiaceae	0.0384615	0.0243902	0.142857	0	0	0	0.0526316	0	0	0
		Ochnaceae	0.0769231	0.0731707	0.285714	0	0	0	0.157895	0	0	0
		Passifloraceae	0	0.0731707	0	0	0	0	0.105263	0	0.0769231	0
		Salicaceae	0	0.0731707	0	0	0	0.333333	0.105263	0	0	0
		Violaceae	0.884615	0.853659	1	1	0.857143	1	0.842105	1	0.615385	1
	Malvales	Bombaceae	0.5	0.731707	0.857143	0.25	0.428571	1	0.736842	0.4	0.692308	0.8
		Elaeocarpaceae	0.115385	0.170732	0	0.125	0.142857	0	0.315789	0	0.0769231	0.2
		Malvaceae	0.807692	0.780488	0.857143	0.75	1	0.666667	0.789474	0.8	0.692308	0.8
		Melastomataceae	0.153846	0.292683	0.285714	0.375	0	0.333333	0.263158	0	0.230769	0.4
		Myrtaceae	0.615385	0.512195	0.428571	0.375	0.571429	0.666667	0.684211	0.6	0.461538	0.6
		Vochysiaceae	0.307692	0.292683	0.428571	0.125	0.428571	0	0.421053	0	0.230769	0.4
	Oxalidales	Unclassified Oxalidales	0.0769231	0.0731707	0	0.125	0	0.333333	0.0526316	0.2	0.0769231	0
	Ranunculales	Menispermaceae	0.576923	0.463415	0.714286	0.5	0.571429	0.333333	0.526316	0.6	0.307692	0.6
		Unclassified Ranunculales	0.0384615	0.121951	0	0.125	0.142857	0.333333	0.105263	0	0.0769231	0
	Rosales	Cannabaceae	0.961538	0.97561	1	0.875	0.857143	1	1	1	1	1
		Moraceae	0.961538	1	0.857143	1	1	1	1	1	1	1
		Rhamnaceae	0.269231	0.146341	0.285714	0	0.142857	0	0.368421	0	0.230769	0
		Rosaceae	0.269231	0.390244	0.428571	0.25	0.285714	0.333333	0.473684	0.4	0.230769	0.2
		Ulmaceae	0.230769	0.317073	0.428571	0.25	0.142857	0.333333	0.315789	0.2	0.307692	0.2
		Urticaceae	0.769231	0.731707	0.571429	0.75	0.857143	0.666667	0.789474	0.6	0.769231	0.8
		Unclassified Rosales	0.346154	0.341463	0.428571	0.375	0.285714	0.333333	0.421053	0.6	0	0.6
	Santalales	Loranthaceae	0.0769231	0.170732	0.142857	0.125	0.142857	0	0.210526	0	0	0.4
	Sapindales	Anacardiaceae	0.307692	0.268293	0.428571	0.125	0.285714	0	0.368421	0.4	0.153846	0.4
		Sapindaceae	0.307692	0.365854	0.571429	0.625	0.428571	0	0.263158	0.2	0.153846	0.6
	Vitales	Vitaceae	0.269231	0.243902	0.428571	0.125	0.285714	0.333333	0.210526	0.2	0.153846	0.6

## Sheet: Table S3
Table S3. Results of linear regression models examining dietary variability.
Arthropod data
Shannon Index					Species richness
Factor	F	Df	P		Factor	F	Df	P
Period	6.03	1,57	0.017		Period	4.358	1,57	0.041
Group	0.963	7,57	0.467		Group	1.451	7,57	0.204
Preservative	9.042	1,57	0.004		Preservative	3.286	1,57	0.075
Plant data
Shannon Index					Species richness
Factor	F	Df	P		Factor	F	Df	P
Period	0.098	1,57	0.756		Period	0.4	1,57	0.529
Group	0.163	7,57	0.992		Group	2.53	7,57	0.024
Preservative	1.755	1,57	0.191		Preservative	0.842	1,57	0.363
Vertebrate data
Shannon Index					Species richness
Factor	F	Df	P		Factor	F	Df	P
Period	0.142	1,57	0.708		Period	1.029	1,57	0.315
Group	0.872	7,57	0.535		Group	1.6	7,57	0.155
Preservative	0.004	1,57	0.952		Preservative	1.171	1,57	0.284

## Sheet: Table S4
Table S4. Results of PERMANOVA models used to examine beta diversity in diet metabarcoding data.
Bray-Curtis - Invertebrates								Jaccard - Invertebrates
Model: Bray = Period + Group + Age + Sex + Preservative								Model: Jaccard = Period + Group + Age + Sex + Preservative
PERMANOVA					Beta dispersion			PERMANOVA					Beta dispersion
Factor	F-value	Degrees of freedom	R-squared	p-value	F-value	p-value		Factor	F-value	Degrees of freedom	R-squared	p-value	F-value	p-value
Period	1.474	1,43	0.026	0.003	0.896	0.348		Period	1.577	1,43	0.028	0.007	1.179	0.282
Group	1.08	7,43	0.133	0.068	5.18	<0.001		Group	1.087	7,43	0.133	0.106	4.02	0.002
Age	0.987	3,43	0.052	0.559	57.55	<0.001		Age	0.973	3,43	0.051	0.577	9.022	<0.001
Sex	0.832	1,43	0.015	0.928	2.3	0.135		Sex	0.876	1,43	0.015	0.781	0.748	0.391
Preservative	1.044	1,43	0.018	0.323	2.352	0.131		Preservative	1.302	1,43	0.023	0.053	2.79	0.101
Bray-Curtis - Plants								Jaccard - Plants
Model: Bray = Period + Group + Age + Sex + Preservative								Model: Jaccard = Period + Group + Age + Sex + Preservative
PERMANOVA					Beta dispersion			PERMANOVA					Beta dispersion
Factor	F-value	Degrees of freedom	R-squared	p-value	F-value	p-value		Factor	F-value	Degrees of freedom	R-squared	p-value	F-value	p-value
Period	0.865	1,43	0.015	0.493	0.662	0.42		Period	0.827	1,43	0.014	0.688	0.741	0.393
Group	0.982	7,43	0.116	0.496	0.159	0.992		Group	0.331	7,43	0.124	0.331	0.845	0.556
Age	0.836	3,43	0.042	0.673	6.871	<0.001		Age	0.866	3,43	0.044	0.753	4.014	0.012
Sex	2.222	1,43	0.037	0.04	1.16	0.286		Sex	1.435	1,43	0.024	0.085	1.41	0.24
Preservative	3.155	1,43	0.053	0.01	3.595	0.063		Preservative	2.651	1,43	0.045	0.002	4.792	0.033
Bray-Curtis - Vertebrates								Jaccard - Vertebrates
Model: Bray = Period + Group + Age + Sex + Preservative								Model: Jaccard = Period + Group + Age + Sex + Preservative
PERMANOVA					Beta dispersion			PERMANOVA					Beta dispersion
Factor	F-value	Degrees of freedom	R-squared	p-value	F-value	p-value		Factor	F-value	Degrees of freedom	R-squared	p-value	F-value	p-value
Period	0.797	1,43	0.014	0.647	3.676	0.061		Period	1.06	1,43	0.019	0.227	4.689	0.036
Group	0.958	7,43	0.118	0.576	0.544	0.797		Group	1.018	7,43	0.128	0.304	5.765	<0.001
Age	1.529	3,43	0.081	0.047	1.077	0.367		Age	1.116	3,43	0.06	0.014	32.171	<0.001
Sex	1.599	1,43	0.028	0.071	1.068	0.306		Sex	1.115	1,43	0.02	0.081	0.608	0.439
Preservative	0.73	1,43	0.013	0.762	6.586	0.013		Preservative	1.114	1,43	0.02	0.081	0.266	0.608

## Sheet: Table S5
Table S5. Results of linear regression models used to examine alpha diversity in 16S rRNA sequencing data.
Model: Period + Group + Age + Sex + Preservative
Faith's PD					Observed features					Shannon Index
Factor	F	Df	P		Factor	F	Df	P		Factor	F	Df	P
Period	4.229	1,41	0.046		Period	0.684	1,41	0.413		Period	0.242	1,41	0.626
Group	1.098	7,41	0.383		Group	2.228	7,41	0.051		Group	2.599	7,41	0.026
Age	1.553	3,41	0.245		Age	0.655	3,41	0.585		Age	1.277	3,41	0.295
Sex	0.046	1,41	0.832		Sex	3.728	1,41	0.06		Sex	3.112	1,41	0.085
Preservative	4.869	1,41	0.033		Preservative	0.022	1,41	0.883		Preservative	3.352	1,41	0.074
Model: Period + Human food + Age + Sex + Preservative
Faith's PD					Observed features					Shannon Index
Factor	F	Df	P		Factor	F	Df	P		Factor	F	Df	P
Period	1.845	1,55	0.18		Period	1.367	1,55	0.247		Period	0.123	1,55	0.727
Human food	0	1,55	0.994		Human food	0.154	1,55	0.696		Human food	1.751	1,55	0.191
Age	1.524	4,55	0.208		Age	0.658	4,55	0.624		Age	1.448	4,55	0.231
Sex	0.681	2,55	0.511		Sex	2.32	2,55	0.108		Sex	2.433	2,55	0.097
Preservative	1.112	1,55	0.296		Preservative	0.779	1,55	0.381		Preservative	4.467	1,55	0.039
Model: Period + Domestic animal + Age + Sex + Preservative
Faith's PD					Observed features					Shannon Index
Factor	F	Df	P		Factor	F	Df	P		Factor	F	Df	P
Period	1.824	1,55	0.182		Period	1.665	1,55	0.202		Period	0.197	1,55	0.659
Domestic animal	0.003	1,55	0.957		Domestic animal	0.831	1,55	0.366		Domestic animal	1.312	1,55	0.257
Age	1.528	4,55	0.207		Age	0.722	4,55	0.58		Age	1.327	4,55	0.272
Sex	0.675	2,55	0.513		Sex	2.57	2,55	0.086		Sex	2.447	2,55	0.096
Preservative	1.2	1,55	0.278		Preservative	0.696	1,55	0.408		Preservative	5.497	1,55	0.023
Model: Year + Period + Group + Age + Sex + Preservative
Faith's PD					Observed features					Shannon Index
Factor	F	Df	P		Factor	F	Df	P		Factor	F	Df	P
Year	0.447	1, 40	0.508		Year	0.346	1, 40	0.56		Year	0.274	1, 40	0.603
Period	4.516	1, 40	0.04		Period	0.995	1, 40	0.325		Period	0.04	1, 40	0.843
Group	1.143	7, 40	0.357		Group	2.241	7, 40	0.051		Group	2.59	7, 40	0.027
Age	1.656	3, 40	0.192		Age	0.736	3, 40	0.537		Age	1.278	3, 40	0.295
Sex	0.011	1, 40	0.916		Sex	3.933	1, 40	0.054		Sex	3.27	1, 40	0.078
Preservative	0.029	1, 40	0.866		Preservative	0.245	1, 40	0.623		Preservative	1.312	1, 40	0.259

## Sheet: Table S6
Table S6. Results of PERMANOVA models used to examine beta diversity in 16S rRNA sequencing data.
Weighted Unifrac								Unweighted Unifrac
Model: Weighted = Period + Group + Age + Sex + Preservative								Model: Unweighted = Period + Group + Age + Sex + Preservative
PERMANOVA					Beta dispersion			PERMANOVA					Beta dispersion
Factor	F-value	Degrees of freedom	R-squared	p-value	F-value	p-value		Factor	F-value	Degrees of freedom	R-squared	p-value	F-value	p-value
Period	1.614	1,41	0.022	0.167	0	0.991		Period	2.795	1,41	0.04	0.011	0.12	0.731
Group	2.954	7,41	0.279	<0.001	2.062	0.067		Group	2.005	7,41	0.203	<0.001	1.757	0.121
Age	1.494	3,41	0.06	0.147	0.044	0.988		Age	1.203	3,41	0.052	0.211	0.927	0.435
Sex	1.586	1,41	0.021	0.164	0.508	0.479		Sex	1.345	1,41	0.019	0.162	1.824	0.183
Preservative	1.878	1,41	0.025	0.129	4.898	0.031		Preservative	4.56	1,41	0.066	<0.001	0.034	0.854
Model: Weighted = Period + Human food + Age + Sex + Preservative								Model: Unweighted = Period + Human food + Age + Sex + Preservative
PERMANOVA					Beta dispersion			PERMANOVA					Beta dispersion
Factor	F-value	Degrees of freedom	R-squared	p-value	F-value	p-value		Factor	F-value	Degrees of freedom	R-squared	p-value	F-value	p-value
Period	0.901	1,47	0.015	0.433	0	0.991		Period	2.204	1,47	0.036	0.029	0.12	0.731
Human food	2.554	1,47	0.043	0.054	5.638	0.021		Human food	2.241	1,47	0.036	0.025	1.556	0.218
Age	1.186	3,47	0.06	0.294	0.044	0.988		Age	1.119	3,47	0.054	0.285	0.927	0.435
Sex	1.678	1,47	0.028	0.158	0.508	0.479		Sex	1.291	1,47	21	0.188	1.824	0.183
Preservative	1.654	1,47	0.028	0.161	4.898	0.031		Preservative	3.791	1,47	0.061	0.001	0.034	0.854
Model: Weighted = Period + Domestic animal proximity + Age + Sex + Preservative								Model: Unweighted = Period + Domestic animal proximity + Age + Sex + Preservative
PERMANOVA					Beta dispersion			PERMANOVA					Beta dispersion
Factor	F-value	Degrees of freedom	R-squared	p-value	F-value	p-value		Factor	F-value	Degrees of freedom	R-squared	p-value	F-value	p-value
Period	0.778	1,47	0.014	0.52	0	0.991		Period	2.129	1,47	0.035	0.027	0.12	0.731
Domestic animal	0.686	1,47	0.012	2.898	0.095	0.068		Domestic animal	1.814	1,47	0.03	0.057	0.285	0.596
Age	1.093	3,47	0.057	0.373	0.044	0.988		Age	1.072	3,47	0.052	0.341	0.927	0.435
Sex	1.505	1,47	0.026	0.179	0.508	0.479		Sex	1.258	1,47	0.021	0.203	1.824	0.183
Preservative	1.77	1,47	0.031	0.134	4.898	0.031		Preservative	4.626	1,47	0.075	<0.001	0.034	0.854
Model: Weighted = Year + Period + Group + Age + Sex + Preservative								Model: Unweighted = Year + Period + Group + Age + Sex + Preservative
PERMANOVA					Beta dispersion			PERMANOVA					Beta dispersion
Factor	F-value	Degrees of freedom	R-squared	p-value	F-value	p-value		Factor	F-value	Degrees of freedom	R-squared	p-value	F-value	p-value
Year	0.535	1,40	0.009	0.697	0.103	0.75		Year	1.146	1,40	0.019	0.287	0.002	0.97
Period	2.242	1,40	0.036	0.074	0	0.991		Period	2.984	1,40	0.048	0.006	0.12	0.731
Group	1.569	7,40	0.175	0.062	2.062	0.067		Group	1.353	7,40	0.154	0.045	1.757	0.121
Age	0.77	3,40	0.037	0.636	0.044	0.988		Age	0.054	3,40	0.054	0.281	0.927	0.435
Sex	0.673	1,40	0.011	0.578	0.508	0.479		Sex	0.016	1,40	0.016	0.411	1.824	0.183
Preservative	1.578	1,40	0.025	0.187	4.898	0.031		Preservative	0.018	1,40	0.018	0.286	0.034	0.854

## Sheet: Table S7
Table S7. Results of ANCOM-BC models used to examine differential abundance of taxa in 16S rRNA sequencing data.
Phyla												Family												Genus												ASV
Group					Period							Group					Period							Group					Period							Group						Period
Phyla	W	p_val	q_val		Phyla	beta	se	W	p_val	q_val		Family	W	p_val	q_val		Family	beta	se	W	p_val	q_val		Genus	W	p_val	q_val		Genus	beta	se	W	p_val	q_val		ASV	taxonomy	W	p_val	q_val		ASV	taxonomy	beta	se	W	p_val	q_val
k__Bacteria;__	46.9108	1.16202e-07	1.74303e-07		k__Bacteria;p__	-3.12435	0.712979	-4.38211	1.17536e-05	0.000105783		k__Bacteria;__;__;__;__	38.0593	5.90507e-06	1.18101e-05		k__Bacteria;p__;c__;o__;f__	-3.45263	0.794135	-4.34767	1.37594e-05	0.000183458		k__Bacteria;__;__;__;__;__	19.3848	0.0141271	0.0236971		k__Bacteria;p__;c__;o__;f__;g__	-2.87845	0.777589	-3.70177	0.000214104	0.0055667		49971935b309e0a4ca1584283bb33454	k__Bacteria; p__Firmicutes; c__Bacilli; o__Gemellales; f__Gemellaceae	25.2729	0.00135744	0.0022798		05befd0f2799836219629a91078d1294	k__Bacteria; p__Bacteroidetes; c__Bacteroidia; o__Bacteroidales; f__Prevotellaceae; g__Prevotella; s__	1.54694	0.534157	2.89604	0.00377906	0.0412548
k__Bacteria;p__	24.9615	0.00154166	0.00173437		k__Bacteria;p__Fusobacteria	2.29177	0.732124	3.13031	0.00174623	0.00785801		k__Bacteria;p__;c__;o__;f__	56.1709	1.74684e-09	6.35215e-09		k__Bacteria;p__Actinobacteria;c__Coriobacteriia;o__Coriobacteriales;f__Coriobacteriaceae	-2.62364	0.83667	-3.13581	0.00171381	0.00979319		k__Bacteria;p__;c__;o__;f__;g__	43.2188	6.05275e-07	2.09829e-06		k__Bacteria;p__Firmicutes;c__Bacilli;o__Lactobacillales;f__Streptococcaceae;g__Streptococcus	1.91948	0.558734	3.4354	0.000591679	0.0102558		ddb8d71fbf8f6d7440f9a22e11628472	k__Bacteria; p__Actinobacteria; c__Actinobacteria; o__Bifidobacteriales; f__Bifidobacteriaceae; g__Bifidobacterium	24.1873	0.00211223	0.00329407		1765d5ba4c5f34ab9733ce41d0c7111a	k__Bacteria; p__Bacteroidetes; c__Bacteroidia; o__Bacteroidales; f__Prevotellaceae; g__Prevotella; s__	2.79894	0.661162	4.23336	2.30223e-05	0.00150796
k__Bacteria;p__Bacteroidetes	40.6897	1.85712e-06	2.38773e-06									k__Bacteria;p__Actinobacteria;c__Actinobacteria;o__Bifidobacteriales;f__Bifidobacteriaceae	24.6466	0.00175274	0.00259665		k__Bacteria;p__Bacteroidetes;c__Flavobacteriia;o__Flavobacteriales;f__[Weeksellaceae]	-0.640872	0.176259	-3.63596	0.000276948	0.00221558		k__Bacteria;p__Actinobacteria;c__Actinobacteria;o__Bifidobacteriales;f__Bifidobacteriaceae;__	26.9494	0.000680673	0.00160886		k__Bacteria;p__Fusobacteria;c__Fusobacteriia;o__Fusobacteriales;f__Fusobacteriaceae;g__Fusobacterium	2.46485	0.634934	3.88206	0.000103577	0.00538603		01374d905a0b86c8d0416421bc2dd415	k__Bacteria; p__Actinobacteria; c__Actinobacteria; o__Bifidobacteriales; f__Bifidobacteriaceae; g__Bifidobacterium; s__	127.482	4.21865e-24	6.90805e-23		fbb1e425b3c3e8d30ae48e702ec6c8de	k__Bacteria; p__TM7; c__TM7-3; o__I025; f__Rs-045; g__; s__	1.61674	0.552241	2.92759	0.00341595	0.0406809
k__Bacteria;p__Cyanobacteria	62.3244	1.03526e-10	2.32933e-10									k__Bacteria;p__Actinobacteria;c__Coriobacteriia;o__Coriobacteriales;f__Coriobacteriaceae	43.3008	5.83587e-07	1.45897e-06		k__Bacteria;p__Firmicutes;c__Clostridia;o__Clostridiales;f__Peptostreptococcaceae	-1.19861	0.252034	-4.75574	1.97724e-06	3.95448e-05		k__Bacteria;p__Actinobacteria;c__Coriobacteriia;o__Coriobacteriales;f__Coriobacteriaceae;g__	28.0891	0.000423737	0.00104925									f7da0da64b57fb4eb72ea17b021f9be1	k__Bacteria; p__Firmicutes; c__Clostridia; o__Clostridiales; f__[Mogibacteriaceae]; g__; s__	18.1301	0.0227932	0.0295635		7d1877ad4a754a0c23ec7fcaae377550	k__Bacteria; p__Bacteroidetes; c__Bacteroidia; o__Bacteroidales; f__Prevotellaceae; g__Prevotella; s__	0.789792	0.246971	3.19792	0.00138422	0.0226666
k__Bacteria;p__Firmicutes	206.115	1.16248e-40	5.23114e-40									k__Bacteria;p__Bacteroidetes;c__Bacteroidia;o__Bacteroidales;__	18.928	0.0168321	0.0224427		k__Bacteria;p__Firmicutes;c__Clostridia;o__Clostridiales;f__[Mogibacteriaceae]	-1.19075	0.214993	-5.53854	3.05008e-08	1.22003e-06		k__Bacteria;p__Actinobacteria;c__Coriobacteriia;o__Coriobacteriales;f__Coriobacteriaceae;g__Collinsella	103.642	3.81142e-19	6.60647e-18									f3ea696a18b08ac6de3e6d74f36a1313	k__Bacteria; p__Fusobacteria; c__Fusobacteriia; o__Fusobacteriales; f__Fusobacteriaceae; g__Fusobacterium; s__	41.9305	1.07253e-06	3.51252e-06		07c426f69da54544307a35cefa3099bc	k__Bacteria; p__Proteobacteria; c__Betaproteobacteria; o__Burkholderiales; f__Alcaligenaceae; g__Sutterella; s__	1.88816	0.625097	3.02059	0.00252283	0.0367212
k__Bacteria;p__Fusobacteria	70.4036	2.44883e-12	7.34649e-12									k__Bacteria;p__Bacteroidetes;c__Bacteroidia;o__Bacteroidales;f__Porphyromonadaceae	47.4562	9.09476e-08	2.42527e-07		k__Bacteria;p__Fusobacteria;c__Fusobacteriia;o__Fusobacteriales;f__Fusobacteriaceae	1.98813	0.586089	3.3922	0.00069335	0.00462234		k__Bacteria;p__Bacteroidetes;c__Bacteroidia;o__Bacteroidales;f__Porphyromonadaceae;g__Porphyromonas	63.0069	7.55573e-11	4.91123e-10									ee19b773ccbfcd193feb5c80fc3b9223	k__Bacteria; p__Actinobacteria; c__Actinobacteria; o__Bifidobacteriales; f__Bifidobacteriaceae; g__Bifidobacterium; s__	43.0793	6.44002e-07	2.16319e-06		0b094f78939b66f53591cc3215793521	k__Bacteria; p__Bacteroidetes; c__Bacteroidia; o__Bacteroidales; f__Prevotellaceae; g__Prevotella; s__	-2.00709	0.710966	-2.82304	0.004757	0.044512
k__Bacteria;p__Proteobacteria	218.695	2.49709e-43	2.24739e-42									k__Bacteria;p__Bacteroidetes;c__Bacteroidia;o__Bacteroidales;f__Prevotellaceae	30.1155	0.000180876	0.000289402		k__Bacteria;p__Proteobacteria;c__Betaproteobacteria;o__Burkholderiales;f__Burkholderiaceae	-0.822045	0.19809	-4.14985	3.32693e-05	0.000332693		k__Bacteria;p__Bacteroidetes;c__Bacteroidia;o__Bacteroidales;f__Prevotellaceae;g__Prevotella	18.2306	0.0219438	0.0356587									bdbcb49fe9a02d4cc6b1173ce6483974	k__Bacteria; p__Fusobacteria; c__Fusobacteriia; o__Fusobacteriales; f__Fusobacteriaceae; g__Fusobacterium; s__	18.9813	0.0164922	0.022273		49021d743e83e3271ada87ab403cc8d3	k__Bacteria; p__Firmicutes; c__Clostridia; o__Clostridiales; f__Veillonellaceae; g__Megasphaera; s__	2.17215	0.73296	2.96353	0.00304132	0.0398413
k__Bacteria;p__TM7	59.6322	3.57522e-10	6.43539e-10									k__Bacteria;p__Bacteroidetes;c__Flavobacteriia;o__Flavobacteriales;f__[Weeksellaceae]	72.1134	1.10405e-12	7.3603e-12									k__Bacteria;p__Bacteroidetes;c__Bacteroidia;o__Bacteroidales;f__[Paraprevotellaceae];g__[Prevotella]	17.6158	0.0276582	0.0423008									6b1da58c647063cc1d8eccd190ce7e79	k__Bacteria; p__Bacteroidetes; c__Bacteroidia; o__Bacteroidales; f__Prevotellaceae; g__Prevotella; s__	49.0498	4.437e-08	1.76136e-07		550518d71c81b931e34c8bf4b585d8fe	k__Bacteria; p__Firmicutes; c__Clostridia; o__Clostridiales; f__Lachnospiraceae	0.874803	0.30888	2.83217	0.00462327	0.044512
												k__Bacteria;p__Cyanobacteria;c__4C0d-2;o__YS2;f__	74.8445	3.08461e-13	3.08461e-12									k__Bacteria;p__Cyanobacteria;c__4C0d-2;o__YS2;f__;g__	49.4965	3.62684e-08	1.7145e-07									c9027bd25b70256504c499029c36b80f	k__Bacteria; p__Bacteroidetes; c__Bacteroidia; o__Bacteroidales; f__Prevotellaceae; g__Prevotella; s__	25.4431	0.00126608	0.00215398		4c94d50194009a0e2e6812adafa47c90	k__Bacteria; p__Firmicutes; c__Bacilli; o__Lactobacillales; f__Leuconostocaceae; g__Weissella; s__paramesenteroides	1.64716	0.506581	3.25153	0.00114786	0.0226666
												k__Bacteria;p__Firmicutes;c__Bacilli;o__Lactobacillales;f__Aerococcaceae	26.785	0.000728637	0.00112098									k__Bacteria;p__Firmicutes;c__Bacilli;o__Gemellales;f__Gemellaceae;__	19.9977	0.0111495	0.0207062									feaecdcf1094b69621d735cc38424619	k__Bacteria; p__Firmicutes; c__Clostridia; o__Clostridiales; f__Veillonellaceae; g__Megamonas; s__	257.119	1.69076e-51	1.10744e-49		63db418a2852339c16d60d658ab9b54b	k__Bacteria; p__Actinobacteria; c__Actinobacteria; o__Bifidobacteriales; f__Bifidobacteriaceae	-2.8533	0.786552	-3.62761	0.000286058	0.00749473
												k__Bacteria;p__Firmicutes;c__Bacilli;o__Lactobacillales;f__Enterococcaceae	23.6781	0.00259527	0.00370753									k__Bacteria;p__Firmicutes;c__Bacilli;o__Lactobacillales;__;__	29.6044	0.000224409	0.000614171									84ed41953ccad4ed31b89371ee06b66f	k__Bacteria; p__Bacteroidetes; c__Bacteroidia; o__Bacteroidales; f__Prevotellaceae; g__Prevotella; s__	22.6206	0.00396834	0.00590741		0bb4ccc3c342f5747f5fd6922daa18e3	k__Bacteria; p__Actinobacteria; c__Actinobacteria; o__Bifidobacteriales; f__Bifidobacteriaceae; g__Bifidobacterium	-2.26252	0.548951	-4.12154	3.76352e-05	0.0016434
												k__Bacteria;p__Firmicutes;c__Bacilli;o__Lactobacillales;f__Lactobacillaceae	58.2939	6.60855e-10	2.93713e-09									k__Bacteria;p__Firmicutes;c__Bacilli;o__Lactobacillales;f__Aerococcaceae;g__Abiotrophia	19.8182	0.011952	0.0214312									6aead51aa90805865c4c558dae56b8e9	k__Bacteria; p__Bacteroidetes; c__Bacteroidia; o__Bacteroidales	62.0729	1.16252e-10	6.09159e-10		5ba20786c27a26e14f8a2aa4e4f51ee4	k__Bacteria; p__Actinobacteria; c__Actinobacteria; o__Bifidobacteriales; f__Bifidobacteriaceae; g__Bifidobacterium; s__	-1.95008	0.607215	-3.21152	0.00132034	0.0226666
												k__Bacteria;p__Firmicutes;c__Bacilli;o__Lactobacillales;f__Leuconostocaceae	37.0211	9.29531e-06	1.77054e-05									k__Bacteria;p__Firmicutes;c__Bacilli;o__Lactobacillales;f__Lactobacillaceae;g__Lactobacillus	22.4277	0.0042859	0.0085718									9c6cd4cdd3c31cba9d8f8d5bf0c4bfa4	k__Bacteria; p__Bacteroidetes; c__Bacteroidia; o__Bacteroidales; f__Prevotellaceae; g__Prevotella; s__	110.266	1.61729e-20	1.92604e-19		5352942676cf1a716fd3036a04fb4f34	k__Bacteria; p__Firmicutes; c__Bacilli; o__Lactobacillales; f__Streptococcaceae; g__Streptococcus; s__	2.4432	0.616485	3.96312	7.39768e-05	0.00242274
												k__Bacteria;p__Firmicutes;c__Bacilli;o__Lactobacillales;f__Streptococcaceae	57.3767	1.00613e-09	4.02452e-09									k__Bacteria;p__Firmicutes;c__Bacilli;o__Lactobacillales;f__Leuconostocaceae;g__Weissella	28.8838	0.000303831	0.000789962									8bfbfe2823d3b11167e24c8993027eb1	k__Bacteria; p__Proteobacteria; c__Gammaproteobacteria; o__Pasteurellales; f__Pasteurellaceae	24.995	0.00152069	0.00249014		a9b46b1478792829fb1a585a53777e85	k__Bacteria; p__; c__; o__; f__; g__; s__	-3.22741	0.640957	-5.03529	4.77115e-07	6.25021e-05
												k__Bacteria;p__Firmicutes;c__Clostridia;o__Clostridiales;__	108.793	3.2684e-20	6.5368e-19									k__Bacteria;p__Firmicutes;c__Bacilli;o__Lactobacillales;f__Streptococcaceae;g__Lactococcus	51.0591	1.78897e-08	9.30266e-08									41214d0587d2c73f0d4134ab5a3976fe	k__Bacteria; p__Actinobacteria; c__Actinobacteria; o__Bifidobacteriales; f__Bifidobacteriaceae	33.9949	3.45257e-05	8.07654e-05
												k__Bacteria;p__Firmicutes;c__Clostridia;o__Clostridiales;f__Clostridiaceae	53.8919	4.94117e-09	1.64706e-08									k__Bacteria;p__Firmicutes;c__Bacilli;o__Lactobacillales;f__Streptococcaceae;g__Streptococcus	80.5953	2.08305e-14	2.70796e-13									85501c87ec26806ab8d1ac7291d8bb57	k__Bacteria; p__Actinobacteria; c__Actinobacteria; o__Bifidobacteriales; f__Bifidobacteriaceae; g__Bifidobacterium	171.652	2.25081e-33	7.3714e-32
												k__Bacteria;p__Firmicutes;c__Clostridia;o__Clostridiales;f__Peptostreptococcaceae	47.5485	8.72531e-08	2.42527e-07									k__Bacteria;p__Firmicutes;c__Clostridia;o__Clostridiales;__;__	70.1158	2.79982e-12	2.42651e-11									9f38752b37b1232979cba20b37e30409	k__Bacteria; p__Fusobacteria; c__Fusobacteriia; o__Fusobacteriales; f__Fusobacteriaceae; g__Fusobacterium; s__	35.791	1.58763e-05	3.92415e-05
												k__Bacteria;p__Firmicutes;c__Clostridia;o__Clostridiales;f__Veillonellaceae	18.3883	0.0206716	0.0266731									k__Bacteria;p__Firmicutes;c__Clostridia;o__Clostridiales;f__Clostridiaceae;g__Clostridium	47.5193	8.84064e-08	3.83094e-07									77780833b698338868fb0d94e3b0fec9	k__Bacteria; p__Firmicutes; c__Clostridia; o__Clostridiales; f__Lachnospiraceae	18.1327	0.0227707	0.0295635
												k__Bacteria;p__Firmicutes;c__Clostridia;o__Clostridiales;f__[Mogibacteriaceae]	74.3642	3.86086e-13	3.08869e-12									k__Bacteria;p__Firmicutes;c__Clostridia;o__Clostridiales;f__Lachnospiraceae;__	22.465	0.00422266	0.0085718									64c8f87265373b6997ab32dfc2e91b49	k__Bacteria; p__Firmicutes; c__Erysipelotrichi; o__Erysipelotrichales; f__Erysipelotrichaceae	47.7432	7.99358e-08	2.99188e-07
												k__Bacteria;p__Firmicutes;c__Erysipelotrichi;o__Erysipelotrichales;f__Erysipelotrichaceae	96.6863	1.0416e-17	1.3888e-16									k__Bacteria;p__Firmicutes;c__Clostridia;o__Clostridiales;f__Veillonellaceae;g__Dialister	118.533	3.09599e-22	8.04958e-21									a8894317ddae3d1bd2a2c5143fc85717	k__Bacteria; p__Firmicutes; c__Clostridia; o__Clostridiales; f__Veillonellaceae; g__Dialister; s__	170.818	3.37522e-33	8.84307e-32
												k__Bacteria;p__Fusobacteria;c__Fusobacteriia;o__Fusobacteriales;f__Fusobacteriaceae	39.3786	3.30974e-06	6.96787e-06									k__Bacteria;p__Firmicutes;c__Clostridia;o__Clostridiales;f__Veillonellaceae;g__Megamonas	385.443	6.30189e-79	3.27698e-77									0175be25a4b02e816932bd1a1764db83	k__Bacteria; p__Bacteroidetes; c__Bacteroidia; o__Bacteroidales; f__Prevotellaceae; g__Prevotella; s__	38.9934	3.92025e-06	1.09267e-05
												k__Bacteria;p__Proteobacteria;c__Betaproteobacteria;o__Burkholderiales;__	51.1814	1.69252e-08	5.20777e-08									k__Bacteria;p__Firmicutes;c__Clostridia;o__Clostridiales;f__Veillonellaceae;g__Megasphaera	19.6892	0.0125634	0.0217766									3cc7143d379e08d9c7b125f35b09e0a0	k__Bacteria; p__Bacteroidetes; c__Bacteroidia; o__Bacteroidales; f__Prevotellaceae; g__Prevotella; s__	27.0688	0.000647828	0.00117869
												k__Bacteria;p__Proteobacteria;c__Betaproteobacteria;o__Burkholderiales;f__Alcaligenaceae	71.18	1.7058e-12	9.74743e-12									k__Bacteria;p__Firmicutes;c__Clostridia;o__Clostridiales;f__Veillonellaceae;g__Veillonella	24.6181	0.00177317	0.0040089									6e094d7afc71b8795647a4512be6dfb5	k__Bacteria	21.9932	0.00509454	0.00741538
												k__Bacteria;p__Proteobacteria;c__Betaproteobacteria;o__Burkholderiales;f__Burkholderiaceae	126.237	7.67454e-24	3.06982e-22									k__Bacteria;p__Firmicutes;c__Erysipelotrichi;o__Erysipelotrichales;f__Erysipelotrichaceae;__	52.8869	7.80559e-09	4.5099e-08									3b057c6445f5ed4d48b723d8e7f18480	k__Bacteria; p__Bacteroidetes; c__Flavobacteriia; o__Flavobacteriales; f__Flavobacteriaceae; g__Capnocytophaga; s__	18.7948	0.0177103	0.023674
												k__Bacteria;p__Proteobacteria;c__Betaproteobacteria;o__Neisseriales;f__Neisseriaceae	32.9027	5.52097e-05	9.20162e-05									k__Bacteria;p__Firmicutes;c__Erysipelotrichi;o__Erysipelotrichales;f__Erysipelotrichaceae;g__RFN20	23.1835	0.00316721	0.00686229									e767e92addafd29b081ad4c5d27e3d27	k__Bacteria; p__Actinobacteria; c__Actinobacteria; o__Bifidobacteriales; f__Bifidobacteriaceae; g__Bifidobacterium; s__	41.4555	1.32372e-06	4.11339e-06
												k__Bacteria;p__Proteobacteria;c__Epsilonproteobacteria;o__Campylobacterales;f__Campylobacteraceae	21.7427	0.00562629	0.00776039									k__Bacteria;p__Fusobacteria;c__Fusobacteriia;o__Fusobacteriales;f__Fusobacteriaceae;g__Fusobacterium	44.7042	3.12172e-07	1.15949e-06									05befd0f2799836219629a91078d1294	k__Bacteria; p__Bacteroidetes; c__Bacteroidia; o__Bacteroidales; f__Prevotellaceae; g__Prevotella; s__	45.2837	2.40937e-07	8.53046e-07
												k__Bacteria;p__Proteobacteria;c__Epsilonproteobacteria;o__Campylobacterales;f__Helicobacteraceae	33.1889	4.88295e-05	8.49208e-05									k__Bacteria;p__Fusobacteria;c__Fusobacteriia;o__Fusobacteriales;f__Leptotrichiaceae;g__	21.499	0.00619553	0.0119321									a7409722440d2de7f1e240fc4fe5a954	k__Bacteria; p__Firmicutes; c__Erysipelotrichi; o__Erysipelotrichales; f__Erysipelotrichaceae	19.9285	0.0114524	0.0161319
												k__Bacteria;p__Proteobacteria;c__Gammaproteobacteria;o__Cardiobacteriales;f__Cardiobacteriaceae	36.2741	1.28701e-05	2.34002e-05									k__Bacteria;p__Proteobacteria;c__Betaproteobacteria;o__Burkholderiales;__;__	63.2888	6.63362e-11	4.91123e-10									1765d5ba4c5f34ab9733ce41d0c7111a	k__Bacteria; p__Bacteroidetes; c__Bacteroidia; o__Bacteroidales; f__Prevotellaceae; g__Prevotella; s__	141.944	3.97826e-27	8.68586e-26
												k__Bacteria;p__Proteobacteria;c__Gammaproteobacteria;o__Pasteurellales;f__Pasteurellaceae	41.2303	1.46239e-06	3.24975e-06									k__Bacteria;p__Proteobacteria;c__Betaproteobacteria;o__Burkholderiales;f__Alcaligenaceae;g__Sutterella	76.4927	1.42658e-13	1.48365e-12									aea7fafa99c1cb48012e7f09e87072c2	k__Bacteria; p__Firmicutes; c__Clostridia; o__Clostridiales; f__Veillonellaceae; g__Megasphaera; s__	59.7421	3.39903e-10	1.64916e-09
												k__Bacteria;p__Proteobacteria;c__Gammaproteobacteria;o__Pseudomonadales;f__Moraxellaceae	60.497	2.40219e-10	1.20109e-09									k__Bacteria;p__Proteobacteria;c__Betaproteobacteria;o__Neisseriales;f__Neisseriaceae;__	45.8053	1.9077e-07	7.63078e-07									65ddbfd7ccb38cc018f644a71448b691	k__Bacteria; p__Actinobacteria; c__Actinobacteria; o__Bifidobacteriales; f__Bifidobacteriaceae; g__Bifidobacterium; s__	174.375	5.99869e-34	2.61943e-32
												k__Bacteria;p__TM7;c__TM7-3;o__I025;f__Rs-045	42.2879	9.1532e-07	2.15369e-06									k__Bacteria;p__Proteobacteria;c__Epsilonproteobacteria;o__Campylobacterales;f__Campylobacteraceae;g__Campylobacter	32.272	7.23225e-05	0.000208932									7d1877ad4a754a0c23ec7fcaae377550	k__Bacteria; p__Bacteroidetes; c__Bacteroidia; o__Bacteroidales; f__Prevotellaceae; g__Prevotella; s__	28.0744	0.000426346	0.000798038
																								k__Bacteria;p__Proteobacteria;c__Epsilonproteobacteria;o__Campylobacterales;f__Helicobacteraceae;__	37.9141	6.29249e-06	2.04506e-05									429fb1107cf88642845a1eea2a0b3f85	k__Bacteria; p__Actinobacteria; c__Actinobacteria; o__Bifidobacteriales; f__Bifidobacteriaceae; g__Bifidobacterium; s__	25.1807	0.0014096	0.00233744
																								k__Bacteria;p__Proteobacteria;c__Gammaproteobacteria;o__Cardiobacteriales;f__Cardiobacteriaceae;g__	17.9054	0.0248081	0.0390916									e66b804f3d248d059d74654011c66dfe	k__Bacteria; p__Bacteroidetes; c__Bacteroidia; o__Bacteroidales; f__Porphyromonadaceae; g__Porphyromonas; s__	19.8693	0.0117182	0.0163306
																								k__Bacteria;p__Proteobacteria;c__Gammaproteobacteria;o__Pasteurellales;f__Pasteurellaceae;__	34.2058	3.15242e-05	9.64269e-05									7795f138b28c3627d69bb24df97445a1	k__Bacteria; p__Bacteroidetes; c__Bacteroidia; o__Bacteroidales; f__Prevotellaceae; g__Prevotella; s__	43.5983	5.11184e-07	1.76224e-06
																																				07c426f69da54544307a35cefa3099bc	k__Bacteria; p__Proteobacteria; c__Betaproteobacteria; o__Burkholderiales; f__Alcaligenaceae; g__Sutterella; s__	84.2655	3.70583e-15	3.23642e-14
																																				91defa114a7412ef7e588d4868a8dfb9	k__Bacteria; p__Proteobacteria; c__Epsilonproteobacteria; o__Campylobacterales; f__Helicobacteraceae	41.3977	1.35803e-06	4.11339e-06
																																				c1dc3f8c99b999f99d07f6dbca32c4e2	k__Bacteria; p__Firmicutes; c__Clostridia; o__Clostridiales	69.8459	3.17454e-12	1.98031e-11
																																				13207ffdfcee8beb8e183f690951c4ae	k__Bacteria; p__Actinobacteria; c__Coriobacteriia; o__Coriobacteriales; f__Coriobacteriaceae; g__; s__	62.2731	1.06004e-10	6.0376e-10
																																				918bf4980acd81f94eb51d64bb749fe9	k__Bacteria; p__Actinobacteria; c__Actinobacteria; o__Bifidobacteriales; f__Bifidobacteriaceae; g__Bifidobacterium; s__	23.1355	0.00322886	0.00491838
																																				2fcba3a2415071585a71bda315ea3da3	k__Bacteria; p__Actinobacteria; c__Actinobacteria; o__Bifidobacteriales; f__Bifidobacteriaceae; g__Bifidobacterium; s__	47.2966	9.77146e-08	3.55573e-07
																																				78214250e52c134b2cdf77d0a3bc02cc	k__Bacteria; p__Firmicutes; c__Bacilli; o__Lactobacillales	32.9828	5.33448e-05	0.000120486
																																				8f18028d02fb5fdfade19b428cb2d46f	k__Bacteria; p__Bacteroidetes; c__Bacteroidia; o__Bacteroidales; f__Porphyromonadaceae; g__Porphyromonas; s__	35.2317	2.02343e-05	4.90868e-05
																																				be0dd6732b92c58d8de7696644d52d34	k__Bacteria; p__Firmicutes; c__Clostridia; o__Clostridiales; f__Veillonellaceae; g__Dialister; s__	75.7576	2.01242e-13	1.38751e-12
																																				eccebf5fb0a9e8ae5e591af9181fd4ae	k__Bacteria; p__Firmicutes; c__Clostridia; o__Clostridiales	41.3588	1.3816e-06	4.11339e-06
																																				1867f2e25cc80ac13640e8179211603d	k__Bacteria; p__Proteobacteria; c__Betaproteobacteria; o__Burkholderiales; f__Alcaligenaceae	21.6453	0.00584742	0.00841772
																																				1dcd10cc2c244553aec685ed735f3c76	k__Bacteria; p__Bacteroidetes; c__Bacteroidia; o__Bacteroidales; f__[Paraprevotellaceae]; g__[Prevotella]; s__	18.5961	0.0191025	0.0252771
																																				fdb3a9f3dd3ddb84c92d1867c6872bdb	k__Bacteria; p__Fusobacteria; c__Fusobacteriia; o__Fusobacteriales; f__Leptotrichiaceae; g__; s__	19.5979	0.0130139	0.0179454
																																				0b094f78939b66f53591cc3215793521	k__Bacteria; p__Bacteroidetes; c__Bacteroidia; o__Bacteroidales; f__Prevotellaceae; g__Prevotella; s__	47.7836	7.84969e-08	2.99188e-07
																																				82eeeebfcec76b48cab64491ef28a367	k__Bacteria; p__Bacteroidetes; c__Bacteroidia; o__Bacteroidales; f__Prevotellaceae; g__Prevotella; s__	28.0739	0.000426433	0.000798038
																																				05d7313c308cc5bd3aef6ff81aa595c5	k__Bacteria; p__Actinobacteria; c__Coriobacteriia; o__Coriobacteriales; f__Coriobacteriaceae; g__Collinsella; s__	22.3667	0.00439131	0.00646362
																																				7356588149041337b1fb4d91e93880db	k__Bacteria; p__Firmicutes; c__Clostridia; o__Clostridiales; f__Veillonellaceae; g__Megamonas; s__	80.2519	2.44762e-14	1.78133e-13
																																				60e289d313421feb0a7e350e8c02353d	k__Bacteria; p__Actinobacteria; c__Coriobacteriia; o__Coriobacteriales; f__Coriobacteriaceae; g__; s__	17.8576	0.0252582	0.0321245
																																				49021d743e83e3271ada87ab403cc8d3	k__Bacteria; p__Firmicutes; c__Clostridia; o__Clostridiales; f__Veillonellaceae; g__Megasphaera; s__	50.7984	2.01317e-08	8.50725e-08
																																				e78337d7044948e8a2e39e3e9071b60e	k__Bacteria; p__Proteobacteria; c__Betaproteobacteria; o__Burkholderiales	26.2783	0.00089826	0.00156896
																																				d10695347c875be05c11c680c5c46117	k__Bacteria; p__; c__; o__; f__; g__; s__	17.969	0.0242211	0.0311075
																																				015ef31b36ae5ab47246fe3fe06ad442	k__Bacteria; p__Proteobacteria; c__Gammaproteobacteria; o__Pasteurellales; f__Pasteurellaceae	26.7107	0.000751367	0.00133012
																																				877a3fe43d6d13b0306236fb31a5d983	k__Bacteria; p__Proteobacteria; c__Gammaproteobacteria; o__Pasteurellales; f__Pasteurellaceae	49.4137	3.76506e-08	1.54132e-07
																																				7396ba945c6c1dab12e9ad535799b257	k__Bacteria; p__Firmicutes; c__Clostridia; o__Clostridiales; f__Veillonellaceae; g__Megasphaera; s__	28.4861	0.000358937	0.000691481
																																				ee463fa2f1a390117727a3e16b1186de	k__Bacteria; p__Actinobacteria; c__Actinobacteria; o__Bifidobacteriales; f__Bifidobacteriaceae; g__Bifidobacterium; s__	80.6837	1.9983e-14	1.53987e-13
																																				17558399f9a1a3ff861724a2e27df084	k__Bacteria; p__Cyanobacteria; c__4C0d-2; o__YS2; f__; g__; s__	39.3186	3.39819e-06	9.67746e-06
																																				550518d71c81b931e34c8bf4b585d8fe	k__Bacteria; p__Firmicutes; c__Clostridia; o__Clostridiales; f__Lachnospiraceae	23.4216	0.00287802	0.00443553
																																				393d8acb8904ac016d97581acbc018d4	k__Bacteria; p__Bacteroidetes; c__Bacteroidia; o__Bacteroidales	60.5276	2.36867e-10	1.19344e-09
																																				4cbeab3ecca494a4b74decd744a3a307	k__Bacteria; p__Actinobacteria; c__Coriobacteriia; o__Coriobacteriales; f__Coriobacteriaceae; g__Collinsella; s__stercoris	90.2229	2.22692e-16	2.24405e-15
																																				15c81e39e43971850aa6b0f865d3aa92	k__Bacteria; p__Proteobacteria; c__Betaproteobacteria; o__Burkholderiales; f__Burkholderiaceae; g__Lautropia; s__	21.4429	0.00633408	0.00901919
																																				8da8e91ebb66991cdeb0af19aa18c42f	k__Bacteria; p__Firmicutes; c__Clostridia; o__Clostridiales; f__Veillonellaceae; g__Megamonas; s__	418.972	4.06296e-86	5.32247e-84
																																				ebc64d8d8e7046476aa0bff7b742d6e4	k__Bacteria; p__Bacteroidetes; c__Bacteroidia; o__Bacteroidales; f__Porphyromonadaceae; g__Porphyromonas; s__	38.2401	5.45552e-06	1.4889e-05
																																				063bb83f736d8c088847044d99032361	k__Bacteria; p__Bacteroidetes; c__Bacteroidia; o__Bacteroidales	124.255	1.98829e-23	2.89407e-22
																																				af99949d54117c8795e547d94f47bd1d	k__Bacteria; p__Proteobacteria; c__Betaproteobacteria; o__Burkholderiales	73.225	6.57301e-13	4.30532e-12
																																				4c94d50194009a0e2e6812adafa47c90	k__Bacteria; p__Firmicutes; c__Bacilli; o__Lactobacillales; f__Leuconostocaceae; g__Weissella; s__paramesenteroides	29.9297	0.000195645	0.000405381
																																				63db418a2852339c16d60d658ab9b54b	k__Bacteria; p__Actinobacteria; c__Actinobacteria; o__Bifidobacteriales; f__Bifidobacteriaceae	41.8706	1.10137e-06	3.51902e-06
																																				86de7aa4cb20319d0e834f96b3c7a165	k__Bacteria; p__Proteobacteria; c__Betaproteobacteria; o__Burkholderiales	29.6223	0.000222727	0.00044888
																																				5f4931ffd9dcd7b3a54e838fa8c7b0d8	k__Bacteria; p__Bacteroidetes; c__Bacteroidia; o__Bacteroidales; f__Prevotellaceae; g__Prevotella; s__	26.9365	0.000684337	0.00122806
																																				d8d2921b50fe45cea465369a3ee27e8e	k__Bacteria; p__Bacteroidetes; c__Bacteroidia; o__Bacteroidales; f__[Paraprevotellaceae]; g__[Prevotella]; s__	17.2782	0.0313759	0.0391452
																																				09e471a81eaf2aa1b7ab03ee809ee79d	k__Bacteria; p__Fusobacteria; c__Fusobacteriia; o__Fusobacteriales; f__Fusobacteriaceae; g__Fusobacterium; s__	17.4428	0.0295074	0.037168
																																				3bd71ded989989cee35eed4252d2e5b2	k__Bacteria; p__Actinobacteria; c__Actinobacteria; o__Bifidobacteriales; f__Bifidobacteriaceae; g__Bifidobacterium	25.5789	0.00119755	0.0020642
																																				46111874e6ed5979598b606a51eaa3c1	k__Bacteria; p__Firmicutes; c__Bacilli; o__Lactobacillales; f__Streptococcaceae; g__Lactococcus; s__garvieae	34.2135	3.14206e-05	7.48381e-05
																																				ab791e1405f3089501374cc9327d80fd	k__Bacteria; p__Bacteroidetes; c__Bacteroidia; o__Bacteroidales; f__Prevotellaceae; g__Prevotella; s__	22.7712	0.00373636	0.00562601
																																				19c0bf9c29f30d6ef1a928e605daddcf	k__Bacteria; p__Proteobacteria; c__Betaproteobacteria; o__Neisseriales; f__Neisseriaceae	24.8085	0.00164086	0.00265374
																																				e6b783c8d6bbe5d6265b07417ff945a1	k__Bacteria; p__Proteobacteria; c__Gammaproteobacteria; o__Cardiobacteriales; f__Cardiobacteriaceae; g__; s__	27.9544	0.000448232	0.00082702
																																				0bb4ccc3c342f5747f5fd6922daa18e3	k__Bacteria; p__Actinobacteria; c__Actinobacteria; o__Bifidobacteriales; f__Bifidobacteriaceae; g__Bifidobacterium	96.6014	1.08442e-17	1.18382e-16
																																				91a4a1af9be153d43e09edd7ca4daf44	k__Bacteria; p__Fusobacteria; c__Fusobacteriia; o__Fusobacteriales; f__Fusobacteriaceae; g__Fusobacterium; s__	35.8039	1.57874e-05	3.92415e-05
																																				5ba20786c27a26e14f8a2aa4e4f51ee4	k__Bacteria; p__Actinobacteria; c__Actinobacteria; o__Bifidobacteriales; f__Bifidobacteriaceae; g__Bifidobacterium; s__	56.6778	1.38543e-09	6.48182e-09
																																				92509a1a58ef4ab20062006b9be27c42	k__Bacteria; p__Actinobacteria; c__Actinobacteria; o__Bifidobacteriales; f__Bifidobacteriaceae	30.1993	0.000174581	0.00037492
																																				16e25bb2eb4f37452595b2e213bb87a6	k__Bacteria; p__Firmicutes; c__Bacilli; o__Lactobacillales; f__Lactobacillaceae; g__Lactobacillus; s__salivarius	52.1611	1.08536e-08	4.80069e-08
																																				6aecd2baa6cba3aeb687c0c6b68a3719	k__Bacteria; p__Actinobacteria; c__Actinobacteria; o__Bifidobacteriales; f__Bifidobacteriaceae; g__Bifidobacterium; s__	24.2145	0.00208905	0.00329407
																																				5352942676cf1a716fd3036a04fb4f34	k__Bacteria; p__Firmicutes; c__Bacilli; o__Lactobacillales; f__Streptococcaceae; g__Streptococcus; s__	131.083	7.46698e-25	1.39739e-23
																																				ae10a8d4901502e2ebdba9646d406013	k__Bacteria; p__Proteobacteria; c__Betaproteobacteria; o__Neisseriales; f__Neisseriaceae	63.211	6.8764e-11	4.09459e-10
																																				a9b46b1478792829fb1a585a53777e85	k__Bacteria; p__; c__; o__; f__; g__; s__	62.0965	1.14994e-10	6.09159e-10
																																				f0d44646dc3c2016f3ec3dadf1bbbdcd	k__Bacteria; p__Bacteroidetes; c__Bacteroidia; o__Bacteroidales	24.4848	0.00187198	0.0029906
																																				a8b104da136ba3247bfbcb4eeb57a780	k__Bacteria; p__Firmicutes; c__Bacilli; o__Lactobacillales; f__Streptococcaceae; g__Lactococcus; s__	40.2506	2.25426e-06	6.5624e-06
																																				bacbcb1a71843a16925ae764b95a905a	k__Bacteria; p__Actinobacteria; c__Coriobacteriia; o__Coriobacteriales; f__Coriobacteriaceae; g__Collinsella; s__	37.968	6.1459e-06	1.64309e-05
																																				150d132483f3e597c3f4dcadbbc255f5	k__Bacteria; p__Firmicutes; c__Clostridia; o__Clostridiales; f__Veillonellaceae; g__Veillonella; s__	32.6212	6.22848e-05	0.000138293
																																				2c1e3e69afd6ba63aedea4562f016ea8	k__Bacteria; p__Bacteroidetes; c__Bacteroidia; o__Bacteroidales; f__Prevotellaceae; g__Prevotella; s__	88.2154	5.75111e-16	5.38139e-15
																																				fbe39acc2cd90d2f7c5631c836a77e6e	k__Bacteria; p__Actinobacteria; c__Coriobacteriia; o__Coriobacteriales; f__Coriobacteriaceae; g__; s__	122.688	4.21944e-23	5.52746e-22
																																				73a972ea7e0f0f1d9ed6720ab990b204	k__Bacteria; p__Bacteroidetes; c__Bacteroidia; o__Bacteroidales; f__Prevotellaceae; g__Prevotella; s__	80.7897	1.90123e-14	1.53987e-13
																																				b4cac37f7f6fc28b513e1af6def82d56	k__Bacteria; p__Bacteroidetes; c__Bacteroidia; o__Bacteroidales; f__Prevotellaceae; g__Prevotella; s__	29.2465	0.000260901	0.00051012
																																				0454d5b7e203ec7fe798509791d0344a	k__Bacteria; p__Proteobacteria; c__Epsilonproteobacteria; o__Campylobacterales; f__Campylobacteraceae; g__Campylobacter; s__	37.0566	9.15264e-06	2.39799e-05
																																				967b3ae2a1379d5751d9e0c1880db82a	k__Bacteria; p__; c__; o__; f__; g__; s__	31.8068	8.82117e-05	0.000192596
																																				0fcf1e1ca98321346a15db51e0e26332	k__Bacteria; p__Actinobacteria; c__Actinobacteria; o__Bifidobacteriales; f__Bifidobacteriaceae; g__Bifidobacterium; s__	36.7756	1.03455e-05	2.65737e-05
																																				ece575d7e0a0ead967a058d46413348e	k__Bacteria; p__Firmicutes; c__Bacilli; o__Lactobacillales; f__Enterococcaceae; g__Enterococcus	29.3367	0.000251189	0.000498572
																																				706e4a557f3fdaadbbf6162b32ebd22d	k__Bacteria; p__Actinobacteria; c__Actinobacteria; o__Bifidobacteriales; f__Bifidobacteriaceae; g__Bifidobacterium; s__	29.9007	0.000198049	0.000405381
																																				d936c0b8d88b15d56dbf70ac54ba37cd	k__Bacteria; p__Actinobacteria; c__Actinobacteria; o__Bifidobacteriales; f__Bifidobacteriaceae; g__Bifidobacterium; s__	52.1328	1.0994e-08	4.80069e-08
																																				10d557a76cc700835a63017e2cb7e112	k__Bacteria; p__Proteobacteria; c__Epsilonproteobacteria; o__Campylobacterales; f__Helicobacteraceae; g__Flexispira	19.0011	0.0163677	0.022273
																																				40e554678946208222769558fe0ea59f	k__Bacteria; p__Firmicutes; c__Clostridia; o__Clostridiales; f__Veillonellaceae; g__Veillonella; s__	33.9305	3.54969e-05	8.15805e-05
																																				51a47548eaa916ab4b75cd52dc73ec83	k__Bacteria; p__Actinobacteria; c__Actinobacteria; o__Bifidobacteriales; f__Bifidobacteriaceae; g__Bifidobacterium; s__	30.0672	0.000184605	0.000390052

## Sheet: Table S8
Table S8. Results of linear regression models used to examine alpha diversity in metagenomic sequencing data.
Period + Group + Age + Sex + Preservative
Gene families
Shannon index					Observed gene families					Shannon evenness
Factor	F	Df	P		Factor	F	Df	P		Factor	F	Df	P
Period	0.569	1,13	0.464		Period	2.265	1,13	0.156		Period	0.337	1,13	0.571
Group	1.902	6,13	0.156		Group	3.226	6,13	0.036		Group	1.555	6,13	0.237
Sex	0.107	2,13	0.591		Sex	0.026	2,13	0.974		Sex	0.509	2,13	0.613
Preservative	1.362	1,13	0.264		Preservative	0.098	1,13	0.759		Preservative	1.431	1,13	0.253
Pathways
Shannon index					Observed gene families					Shannon evenness
Factor	F	Df	P		Factor	F	Df	P		Factor	F	Df	P
Period	0.993	1,13	0.337		Period	1.534	1,13	0.238		Period	0.235	1,13	0.636
Group	0.846	6,13	0.557		Group	2.523	6,13	0.076		Group	0.421	6,13	0.852
Sex	0.332	2,13	0.723		Sex	0.048	2,13	0.953		Sex	0.219	2,13	0.806
Preservative	4.025	1,13	0.066		Preservative	0.044	1,13	0.837		Preservative	3.719	1,13	0.076
Period + Human food + Age + Sex + Preservative
Gene families
Shannon index					Observed gene families					Shannon evenness
Factor	F	Df	P		Factor	F	Df	P		Factor	F	Df	P
Period	2.473	1,18	0.133		Period	0.643	1,18	0.433		Period	2.371	1,18	0.141
Human food	0.07	1,18	0.795		Human food	0.5	1,18	0.489		Human food	0.177	1,18	0.679
Sex	0.187	2,18	0.731		Sex	0.41	2,18	0.67		Sex	0.226	2,18	0.8
Preservative	1.425	1,18	0.248		Preservative	0.012	1,18	0.914		Preservative	1.462	1,18	0.242
Pathways
Shannon index					Observed gene families					Shannon evenness
Factor	F	Df	P		Factor	F	Df	P		Factor	F	Df	P
Period	2.088	1,18	0.166		Period	0.552	1,18	0.467		Period	1.287	1,18	0.272
Human food	1.001	1,18	0.33		Human food	0.265	1,18	0.613		Human food	1.582	1,18	0.225
Sex	0.298	2,18	0.746		Sex	0.526	2,18	0.6		Sex	0.671	2,18	0.524
Preservative	3.199	1,18	0.091		Preservative	0.127	1,18	0.726		Preservative	2.747	1,18	0.115
Period + Domestic animal + Age + Sex + Preservative
Gene families
Shannon index					Observed gene families					Shannon evenness
Factor	F	Df	P		Factor	F	Df	P		Factor	F	Df	P
Period	3.228	1,18	0.089		Period	0.984	1,18	0.334		Period	3.034	1,18	0.099
Domestic animal	1.214	1,18	0.285		Domestic animal	0.141	1,18	0.711		Domestic animal	1.3	1,18	0.269
Sex	0.309	2,18	0.738		Sex	0.163	2,18	0.851		Sex	0.367	2,18	0.698
Preservative	1.316	1,18	0.266		Preservative	0.12	1,18	0.733		Preservative	1.522	1,18	0.233
Pathways
Shannon index					Observed gene families					Shannon evenness
Factor	F	Df	P		Factor	F	Df	P		Factor	F	Df	P
Period	3.155	1,18	0.093		Period	0.789	1,18	0.386		Period	1.756	1,18	0.202
Domestic animal	3.957	1,18	0.062		Domestic animal	0.089	1,18	0.769		Domestic animal	3.237	1,18	0.089
Sex	0.584	2,18	0.568		Sex	319	2,18	0.731		Sex	0.911	2,18	0.42
Preservative	4.171	1,18	0.056		Preservative	0.001	1,18	0.971		Preservative	4.015	1,18	0.06
Year + Period + Group + Age + Sex + Preservative
Gene families
Shannon index					Observed gene families					Shannon evenness
Factor	F	Df	P		Factor	F	Df	P		Factor	F	Df	P
Year	1.866	1,12	0.197		Year	0.005	1,12	0.948		Year	1.852	1,12	0.199
Period	0.106	1,12	0.751		Period	1.267	1,12	0.282		Period	0.209	1,12	0.656
Group	2.256	6,12	0.109		Group	2.963	6,12	0.052		Group	1.891	6,12	0.164
Sex	0.357	2,12	0.707		Sex	0.026	2,12	0.975		Sex	0.335	2,12	0.722
Preservative	0.279	1,12	0.607		Preservative	0.01	1,12	0.921		Preservative	0.258	1,12	0.621
Pathways
Shannon index					Observed gene families					Shannon evenness
Factor	F	Df	P		Factor	F	Df	P		Factor	F	Df	P
Year	4.942	1,12	0.046		Year	0.035	1,12	0.854		Year	4.404	1,12	0.058
Period	0.393	1,12	0.542		Period	1.031	1,12	0.33		Period	0.975	1,12	0.343
Group	1.399	6,12	0.292		Group	2.308	6,12	0.103		Group	0.929	6,12	0.509
Sex	0.041	2,12	0.96		Sex	0.06	2,12	0.942		Sex	0.04	2,12	0.961
Preservative	0.472	1,12	0.505		Preservative	0.003	1,12	0.958		Preservative	0.417	1,12	0.53

## Sheet: Table S9
Table S9. Results of PERMANOVA models used to examine beta diversity in metagenomic sequencing data.
Period + Group + Age + Sex + Preservative
Gene families
Bray-Curtis								Jaccard
PERMANOVA					PERMDISP			PERMANOVA					PERMDISP
Factor	F-value	Degrees of freedom	R-squared	p-value	F-value	P-value		Factor	F-value	Degrees of freedom	R-squared	p-value	F-value	P-value
Period	0.576	1,13	0.021	0.534	0.104	0.751		Period	2.217	1,13	0.074	0.073	0.099	0.756
Group	1.014	6,13	0.217	0.434	3.722	0.015		Group	2.044	6,13	0.41	0.013	5.936	0.002
Sex	1.152	2,13	0.082	0.339	1.058	0.365		Sex	0.583	2,13	0.039	0.849	9.436	0.001
Preservative	1.221	1,13	0.044	0.283	0.343	0.564		Preservative	1.087	1,13	0.036	0.311	0.24	0.629
Pathway abundances
Bray-Curtis								Jaccard
PERMANOVA					PERMDISP			PERMANOVA					PERMDISP
Factor	F-value	Degrees of freedom	R-squared	p-value	F-value	P-value		Factor	F-value	Degrees of freedom	R-squared	p-value	F-value	P-value
Period	0.656	1,13	0.022	0.442	0.516	0.48		Period	2.152	1,13	0.071	0.098	0.161	0.692
Group	1.041	6,13	0.21	0.427	2.86	0.041		Group	2.049	6,13	0.406	0.03	1.449	0.254
Sex	1.202	2,13	0.081	0.321	0.851	0.441		Sex	0.467	2,13	0.031	0.88	2.627	0.096
Preservative	1.545	1,13	0.052	0.222	0.692	0.414		Preservative	1.276	1,13	0.042	0.248	0.421	0.523
Period + Human food + Age + Sex + Preservative
Gene families
Bray-Curtis								Jaccard
PERMANOVA					PERMDISP			PERMANOVA					PERMDISP
Factor	F-value	Degrees of freedom	R-squared	p-value	F-value	P-value		Factor	F-value	Degrees of freedom	R-squared	p-value	F-value	P-value
Period	1.126	1, 18	0.041	0.314	0.104	0.751		Period	1.24	1, 18	0.055	0.241	0.099	0.756
Human food	0.7	1, 18	0.025	0.49	5.459	0.029		Human food	1.006	1, 18	0.045	0.337	1.359	0.256
Sex	1.06	2, 18	0.077	0.355	1.058	0.365		Sex	0.615	2, 18	0.055	0.842	9.436	0.001
Preservative	1.564	1, 18	0.057	0.211	0.343	0.564		Preservative	0.656	1, 18	0.029	0.656	0.24	0.629
Pathway abundances
Bray-Curtis								Jaccard
PERMANOVA					PERMDISP			PERMANOVA					PERMDISP
Factor	F-value	Degrees of freedom	R-squared	p-value	F-value	P-value		Factor	F-value	Degrees of freedom	R-squared	p-value	F-value	P-value
Period	1.359	1, 18	0.048	0.241	0.516	0.48		Period	1.269	1, 18	0.057	0.25	0.161	0.692
Human food	0.135	1, 18	0.005	0.806	6.893	0.015		Human food	0.565	1, 18	0.025	0.681	1.644	0.213
Sex	0.902	2, 18	0.064	0.4	0.851	0.441		Sex	0.662	2, 18	0.06	0.686	2.627	0.096
Preservative	1.926	1, 18	0.069	0.161	0.692	0.414		Preservative	0.708	1, 18	0.032	0.529	0.421	0.523
Period + Domestic animal + Age + Sex + Preservative
Gene families
Bray-Curtis								Jaccard
PERMANOVA					PERMDISP			PERMANOVA					PERMDISP
Factor	F-value	Degrees of freedom	R-squared	p-value	F-value	P-value		Factor	F-value	Degrees of freedom	R-squared	p-value	F-value	P-value
Period	1.355	1, 18	0.049	0.255	0.104	0.751		Period	1.42	1, 18	0.064	0.201	0.099	0.756
Domestic animal	0.659	1, 18	0.024	0.511	1.324	0.262		Domestic animal	0.609	1, 18	0.028	0.702	0.583	0.453
Sex	1.044	2, 18	0.076	0.34	1.058	0.365		Sex	0.456	2, 18	0.041	0.982	9.436	0.001
Preservative	1.433	1, 18	0.052	0.243	0.343	0.564		Preservative	0.814	1, 18	0.037	0.478	0.24	0.629
Pathway abundances
Bray-Curtis								Jaccard
PERMANOVA					PERMDISP			PERMANOVA					PERMDISP
Factor	F-value	Degrees of freedom	R-squared	p-value	F-value	P-value		Factor	F-value	Degrees of freedom	R-squared	p-value	F-value	P-value
Period	1.746	1, 18	0.061	0.204	0.516	0.48		Period	1.378	1, 18	0.063	0.212	0.161	0.692
Domestic animal	0.512	1, 18	0.018	0.497	1.934	0.178		Domestic animal	0.398	1, 18	0.018	0.872	2.02	0.169
Sex	0.956	2, 18	0.067	0.39	0.851	0.441		Sex	0.477	2, 18	0.043	0.88	2.627	0.096
Preservative	1.711	1, 18	0.06	0.203	0.692	0.414		Preservative	0.695	1, 18	0.032	0.556	0.421	0.523
Year + Period + Group + Age + Sex + Preservative
Gene families
Bray-Curtis								Jaccard
PERMANOVA					PERMDISP			PERMANOVA					PERMDISP
Factor	F-value	Degrees of freedom	R-squared	p-value	F-value	P-value		Factor	F-value	Degrees of freedom	R-squared	p-value	F-value	P-value
Year	0.871	1, 12	0.031	0.389	0.079	0.781		Year	0.554	1, 12	0.019	0.764	0.343	0.564
Period	0.049	1, 12	0.002	0.975	0.104	0.751		Period	1.405	1, 12	0.049	0.192	0.099	0.756
Group	1.032	6, 12	0.223	0.422	3.722	0.015		Group	1.943	6, 12	0.403	0.015	5.936	0.002
Sex	0.869	2, 12	0.063	0.457	1.058	0.365		Sex	0.545	2, 12	0.038	0.891	9.436	0.001
Preservative	0.143	1, 12	0.005	0.907	0.343	0.564		Preservative	0.549	1, 12	0.019	0.824	0.24	0.629
Pathway abundances
Bray-Curtis								Jaccard
PERMANOVA					PERMDISP			PERMANOVA					PERMDISP
Factor	F-value	Degrees of freedom	R-squared	p-value	F-value	P-value		Factor	F-value	Degrees of freedom	R-squared	p-value	F-value	P-value
Year	0.899	1, 12	0.03	0.352	0.272	0.607		Year	0.614	1, 12	0.021	0.623	0.3	0.59
Period	0.009	1, 12	0	0.99	0.516	0.48		Period	1.388	1, 12	0.047	0.219	0.161	0.692
Group	1.097	6, 12	0.223	0.41	2.86	0.041		Group	1.96	6, 12	0.4	0.041	1.449	0.254
Sex	0.801	2, 12	0.054	0.473	0.851	0.441		Sex	0.501	2, 12	0.034	0.859	2.627	0.096
Preservative	0.048	1, 12	0.002	0.883	0.692	0.414		Preservative	0.626	1, 12	0.021	0.599	0.421	0.523

## Sheet: Table S10
Table S10. Results of generalized linear models used to examine differential abundance of functional pathways and gene families in metagenomic sequencing data.
Pathways														Gene family
	Period			Group			Sex			Preservative					Period			Group			Sex			Preservative
Pathway	Chi-square	p-value	q-value	Chi-square	p-value	q-value	Chi-square	p-value	q-value	Chi-square	p-value	q-value		KEGG Orthogroup	Chi-square	p-value	q-value	Chi-square	p-value	q-value	Chi-square	p-value	q-value	Chi-square	p-value	q-value
X1CMET2.PWY..N10.formyl.tetrahydrofolate.biosynthesis	8.93334e-06	0.997615	1	2.10942e-05	1	1	8.02361e-07	1	1	3.29002e-05	0.995423	1		UNMAPPED	0.978361	0.322604	0.779502	13.2187	0.0396913	0.0528335	5.15981	0.0757813	0.378597	2.437	0.118503	0.823773
X3.HYDROXYPHENYLACETATE.DEGRADATION.PWY..4.hydroxyphenylacetate.degradation	3.35405e-08	0.999854	1	0.000114559	1	1	2.79925e-05	0.999986	1	7.52948e-07	0.999308	1		UNGROUPED	1.25815	0.262002	0.741675	7.94706	0.242008	0.237808	5.97457	0.0504241	0.288457	3.5277	0.0603513	0.758089
AEROBACTINSYN.PWY..aerobactin.biosynthesis	1.39011e-07	0.999703	1	9.76455e-07	1	1	5.05272e-07	1	1	2.59262e-06	0.998715	1		K00001	7.10019	0.00770758	0.161538	27.0332	0.000142746	0.000366116	1.47658	0.47793	0.793492	2.94582	0.0860999	0.772538
ALLANTOINDEG.PWY..superpathway.of.allantoin.degradation.in.yeast	2.77532e-06	0.998671	1	2.54775e-05	1	1	3.85482e-06	0.999998	1	1.42168e-06	0.999049	1		K00003	3.28979	0.0697121	0.438265	7.02776	0.318288	0.290955	0.695993	0.706101	0.850229	2.80403	0.0940277	0.787643
ANAEROFRUCAT.PWY..homolactic.fermentation	1.14053e-07	0.999731	1	3.72567e-05	1	1	1.05258e-05	0.999995	1	3.6853e-05	0.995156	1		K00004	0.185479	0.666707	0.879605	2.93815	0.816569	0.512849	0.528307	0.767856	0.860595	0.00603561	0.938075	0.973687
ANAGLYCOLYSIS.PWY..glycolysis.III..from.glucose.	2.71028e-06	0.998686	1	0.000271163	1	1	5.20687e-05	0.999974	1	1.8292e-06	0.998921	1		K00005	1.37869	0.240324	0.724786	25.0767	0.000330462	0.000770953	0.0281507	0.986023	0.887985	2.01358	0.155897	0.860132
ARG.POLYAMINE.SYN..superpathway.of.arginine.and.polyamine.biosynthesis	2.53352e-05	0.995984	1	0.00020187	1	1	3.47127e-06	0.999998	1	3.01041e-06	0.998616	1		K00006	0.000432911	0.9834	0.915084	0.000524477	1	0.563173	0.00027713	0.999861	0.889364	1.51166e-06	0.999019	0.975252
ARGDEG.PWY..superpathway.of.L.arginine..putrescine..and.4.aminobutanoate.degradation	2.42687e-06	0.998757	1	0.000179701	1	1	5.80579e-05	0.999971	1	5.59508e-06	0.998113	1		K00007	0.407532	0.523225	0.851492	3.50259	0.743625	0.48946	3.64441	0.161669	0.565176	0.436993	0.508577	0.95252
ARGININE.SYN4.PWY..L.ornithine.de.novo..biosynthesis	6.61569e-08	0.999795	1	1.04152e-05	1	1	1.18376e-05	0.999994	1	7.74173e-07	0.999298	1		K00008	0.0892119	0.765181	0.893448	19.4943	0.00340545	0.00605183	0.679427	0.711974	0.851281	0.00367511	0.95166	0.974053
ARGORNPROST.PWY..arginine..ornithine.and.proline.interconversion	1.3452e-05	0.997074	1	5.3123e-05	1	1	5.38262e-06	0.999997	1	3.21913e-06	0.998568	1		K00009	0.00769554	0.930096	0.910653	44.9674	4.75047e-08	3.08897e-07	0.285171	0.867113	0.874551	0.197033	0.657127	0.962855
ARGSYN.PWY..L.arginine.biosynthesis.I..via.L.ornithine.	4.50327e-05	0.994646	1	0.000245995	1	1	1.71294e-05	0.999991	1	6.9677e-05	0.99334	1		K00010	2.05794	0.151415	0.623954	51.7555	2.08833e-09	1.82882e-08	1.91627	0.383607	0.755148	0.450831	0.501941	0.951922
ARGSYNBSUB.PWY..L.arginine.biosynthesis.II..acetyl.cycle.	3.32236e-05	0.995401	1	0.000335641	1	1	6.74539e-06	0.999997	1	6.66436e-05	0.993486	1		K00011	2.43024e-06	0.998756	0.916281	0.177847	0.99989	0.563146	0.00304992	0.998476	0.889227	0.114589	0.734979	0.966658
ARO.PWY..chorismate.biosynthesis.I	2.96745e-05	0.995654	1	9.25465e-05	1	1	5.09929e-06	0.999997	1	2.33869e-05	0.996141	1		K00012	2.74023	0.0978505	0.517438	30.3465	3.37724e-05	0.000102994	0.229161	0.89174	0.877592	1.49419	0.221567	0.897331
ASPASN.PWY..superpathway.of.L.aspartate.and.L.asparagine.biosynthesis	4.84582e-06	0.998244	1	0.000230641	1	1	1.21555e-06	0.999999	1	1.14882e-06	0.999145	1		K00013	1.22477	0.268427	0.746289	5.55719	0.474571	0.379589	0.0539167	0.973402	0.886697	2.84259	0.0917962	0.783598
AST.PWY..L.arginine.degradation.II..AST.pathway.	6.09981e-08	0.999803	1	0.000103812	1	1	3.59662e-05	0.999982	1	2.11602e-06	0.998839	1		K00014	0.443802	0.505293	0.847028	4.47159	0.613131	0.441488	3.76335	0.152335	0.550508	1.57473	0.209522	0.892066
BRANCHED.CHAIN.AA.SYN.PWY..superpathway.of.branched.amino.acid.biosynthesis	4.46606e-05	0.994668	1	0.000303405	1	1	2.94399e-06	0.999999	1	0.000102716	0.991914	1		K00015	2.7484	0.0973518	0.516162	2.30027	0.890117	0.534358	0.218901	0.896327	0.878142	0.817294	0.365972	0.935218
CALVIN.PWY..Calvin.Benson.Bassham.cycle	1.15136e-07	0.999729	1	3.45609e-05	1	1	6.11466e-06	0.999997	1	6.68826e-07	0.999347	1		K00016	0.124884	0.723796	0.888038	5.89876	0.434626	0.359112	2.14096	0.342845	0.733787	0.225791	0.634662	0.96159
CATECHOL.ORTHO.CLEAVAGE.PWY..catechol.degradation.to..beta..ketoadipate	1.70161e-07	0.999671	1	1.23319e-06	1	1	6.65562e-07	1	1	2.24924e-06	0.998803	1		K00018	0.295666	0.586612	0.865379	8.95205	0.176293	0.185476	1.97858	0.37184	0.749342	1.39522	0.237525	0.903563
CENTFERM.PWY..pyruvate.fermentation.to.butanoate	1.12583e-05	0.997323	1	1.79697e-05	1	1	8.68771e-07	1	1	1.2906e-07	0.999713	1		K00019	2.05272	0.151934	0.624757	9.57515	0.143722	0.157151	4.80182	0.0906353	0.421526	0.954915	0.328471	0.928351
CITRULBIO.PWY..L.citrulline.biosynthesis	4.68844e-07	0.999454	1	7.74828e-05	1	1	2.05364e-05	0.99999	1	1.40834e-06	0.999053	1		K00020	2.86346	0.0906123	0.498233	20.2178	0.00253263	0.00468859	0.148395	0.928488	0.881864	0.166067	0.683631	0.964243
COA.PWY.1..coenzyme.A.biosynthesis.II..mammalian.	2.97985e-05	0.995645	1	9.06414e-05	1	1	9.03817e-07	1	1	1.01768e-05	0.997455	1		K00023	0.116282	0.733102	0.889301	4.95243	0.549928	0.414858	3.08053	0.214325	0.632774	0.0428267	0.836052	0.97057
COA.PWY..coenzyme.A.biosynthesis.I	6.90264e-06	0.997904	1	5.04618e-05	1	1	1.4895e-05	0.999993	1	1.68812e-05	0.996722	1		K00024	1.33073	0.248675	0.731547	6.31294	0.389062	0.334041	1.63951	0.440541	0.779825	0.423334	0.515278	0.953109
COBALSYN.PWY..adenosylcobalamin.salvage.from.cobinamide.I	3.33109e-06	0.998544	1	0.000249132	1	1	5.9997e-05	0.99997	1	3.29334e-07	0.999542	1		K00025	2.53383e-07	0.999598	0.916345	0.0194787	1	0.563173	0.124613	0.939595	0.883097	0.139073	0.709204	0.965488
COLANSYN.PWY..colanic.acid.building.blocks.biosynthesis	8.88733e-07	0.999248	1	4.44952e-05	1	1	1.55808e-05	0.999992	1	7.09826e-07	0.999328	1		K00026	0.220558	0.638615	0.874971	5.52523	0.478412	0.381489	3.96838	0.137492	0.525031	0.0404667	0.840571	0.970724
COMPLETE.ARO.PWY..superpathway.of.aromatic.amino.acid.biosynthesis	2.91218e-05	0.995694	1	8.31146e-05	1	1	5.818e-06	0.999997	1	2.90624e-05	0.995699	1		K00027	10.5603	0.00115544	0.0585081	38.1733	1.03905e-06	4.78198e-06	1.86644	0.393285	0.759726	2.37591	0.12322	0.829368
CRNFORCAT.PWY..creatinine.degradation.I	1.53884e-07	0.999687	1	1.44376e-06	1	1	7.13556e-07	1	1	1.76142e-06	0.998941	1		K00029	0.0680856	0.794145	0.896933	7.96234	0.240875	0.236959	5.18666	0.0747707	0.375444	0.145157	0.703207	0.965204
DAPLYSINESYN.PWY..L.lysine.biosynthesis.I	1.62247e-05	0.996786	1	8.18512e-05	1	1	3.35886e-06	0.999998	1	4.32519e-05	0.994753	1		K00030	20.3123	6.57772e-06	0.00359358	10.0775	0.121428	0.136672	0.753659	0.686033	0.846521	2.48104	0.115226	0.819666
DENITRIFICATION.PWY..nitrate.reduction.I..denitrification.	4.41829e-08	0.999832	1	3.37077e-07	1	1	1.49508e-07	1	1	4.69383e-07	0.999453	1		K00031	1.05595	0.30414	0.769205	8.91131	0.178628	0.187453	1.48371	0.47623	0.792908	7.5089	0.00613949	0.632762
DENOVOPURINE2.PWY..superpathway.of.purine.nucleotides.de.novo.biosynthesis.II	5.70951e-07	0.999397	1	2.19565e-05	1	1	4.94167e-07	1	1	4.94416e-07	0.999439	1		K00032	1.12044e-09	0.999973	0.916374	6.10054e-05	1	0.563173	0.00342497	0.998289	0.889209	0.102368	0.749007	0.967262
DHGLUCONATE.PYR.CAT.PWY..glucose.degradation..oxidative.	8.96507e-08	0.999761	1	8.49001e-07	1	1	4.24803e-07	1	1	1.13077e-06	0.999152	1		K00033	3.83804	0.050102	0.386736	7.74213	0.257611	0.249318	0.015341	0.992359	0.888621	4.32617	0.0375307	0.747888
DTDPRHAMSYN.PWY..dTDP.L.rhamnose.biosynthesis.I	0.000111282	0.991583	1	0.000412082	1	1	9.27706e-06	0.999995	1	5.74741e-06	0.998087	1		K00034	3.27015e-06	0.998557	0.916265	0.673682	0.995042	0.56195	0.430016	0.806535	0.866388	2.09431e-06	0.998845	0.975248
ECASYN.PWY..enterobacterial.common.antigen.biosynthesis	8.59937e-08	0.999766	1	0.000200736	1	1	7.91754e-05	0.99996	1	3.45223e-06	0.998518	1		K00035	8.35652e-10	0.999977	0.916374	2.10428e-05	1	0.563173	0.00163588	0.999182	0.889297	2.44361e-09	0.999961	0.975275
ENTBACSYN.PWY..enterobactin.biosynthesis	4.85339e-09	0.999944	1	0.000417073	1	1	0.000113589	0.999943	1	1.24527e-05	0.997184	1		K00036	4.03842	0.0444754	0.371655	8.4445	0.207312	0.210949	0.0497865	0.975414	0.886905	2.75538	0.0969277	0.792679
FAO.PWY..fatty.acid..beta..oxidation.I	4.30011e-06	0.998345	1	0.000370659	1	1	0.000101657	0.999949	1	5.49064e-07	0.999409	1		K00038	0.161109	0.688137	0.882915	2.5779	0.85965	0.525682	0.490486	0.782514	0.862849	0.561563	0.453631	0.947073
FASYN.ELONG.PWY..fatty.acid.elongation....saturated	5.35592e-06	0.998153	1	6.64493e-05	1	1	2.04071e-05	0.99999	1	4.60288e-06	0.998288	1		K00040	0.000336675	0.985361	0.915239	5.83362	0.442085	0.363038	0.221192	0.8953	0.878019	0.0565852	0.811977	0.969724
FASYN.INITIAL.PWY..superpathway.of.fatty.acid.biosynthesis.initiation..E..coli.	6.27944e-06	0.998001	1	9.06235e-05	1	1	1.36481e-05	0.999993	1	1.47291e-07	0.999694	1		K00041	0.0373288	0.846797	0.902718	8.21184	0.222991	0.223293	1.3397	0.511786	0.804482	0.00217473	0.962805	0.974345
FERMENTATION.PWY..mixed.acid.fermentation	4.06689e-05	0.994912	1	4.95983e-05	1	1	2.67446e-06	0.999999	1	4.89738e-05	0.994416	1		K00042	0.3956	0.52937	0.852963	36.0281	2.72217e-06	1.10998e-05	0.591643	0.74392	0.856753	0.0041539	0.948611	0.973971
FOLSYN.PWY..superpathway.of.tetrahydrofolate.biosynthesis.and.salvage	5.04194e-06	0.998208	1	0.000171463	1	1	1.09064e-05	0.999995	1	8.74808e-06	0.99764	1		K00045	0.000129152	0.990933	0.915675	9.95896e-08	1	0.563173	0.00067009	0.999665	0.889345	1.42489e-06	0.999048	0.975253
FUC.RHAMCAT.PWY..superpathway.of.fucose.and.rhamnose.degradation	2.03941e-05	0.996397	1	0.000266754	1	1	5.74606e-05	0.999971	1	6.0068e-06	0.998044	1		K00046	5.06398	0.0244281	0.298187	23.2399	0.000719999	0.00153697	0.261798	0.877307	0.875828	2.51061	0.113082	0.816873
FUCCAT.PWY..fucose.degradation	1.25809e-05	0.99717	1	0.000335874	1	1	8.68104e-05	0.999957	1	2.87365e-06	0.998647	1		K00048	3.828	0.0504031	0.387612	33.9117	6.99687e-06	2.5556e-05	2.31956	0.313555	0.715982	1.55181	0.212868	0.893582
GALACT.GLUCUROCAT.PWY..superpathway.of.hexuronide.and.hexuronate.degradation	9.80819e-08	0.99975	1	4.2413e-05	1	1	1.50955e-06	0.999999	1	1.37471e-06	0.999064	1		K00052	2.32154	0.127594	0.583022	3.21428	0.781512	0.501881	0.145838	0.929676	0.881997	3.38626	0.0657418	0.759485
GALACTARDEG.PWY..D.galactarate.degradation.I	2.43362e-06	0.998755	1	0.000337934	1	1	8.93976e-05	0.999955	1	8.7819e-07	0.999252	1		K00053	4.86882	0.0273461	0.312258	6.74374	0.345197	0.307978	0.091743	0.955165	0.884783	3.10316	0.0781405	0.764506
GALACTUROCAT.PWY..D.galacturonate.degradation.I	2.37812e-10	0.999988	1	6.22556e-05	1	1	2.65077e-05	0.999987	1	1.54504e-05	0.996864	1		K00054	0.0215949	0.88317	0.90635	15.7674	0.0150586	0.0227716	0.996414	0.607619	0.83008	1.60789	0.204788	0.889846
GALLATE.DEGRADATION.I.PWY..gallate.degradation.II	6.12437e-08	0.999803	1	7.64673e-07	1	1	2.90363e-07	1	1	5.46653e-07	0.99941	1		K00055	0.223794	0.636164	0.874549	0.0255354	1	0.563173	7.28e-06	0.999996	0.889377	26.0589	3.31e-07	0.00038459
GALLATE.DEGRADATION.II.PWY..gallate.degradation.I	1.302e-07	0.999712	1	1.12838e-06	1	1	5.04942e-07	1	1	1.58383e-06	0.998996	1		K00057	0.635296	0.425419	0.82338	33.13	9.89869e-06	3.45903e-05	0.226408	0.892969	0.877739	1.14381	0.284849	0.918276
GLCMANNANAUT.PWY..superpathway.of.N.acetylglucosamine..N.acetylmannosamine.and.N.acetylneuraminate.degradation	6.10874e-06	0.998028	1	0.000567513	1	1	5.39808e-05	0.999973	1	5.10628e-07	0.99943	1		K00058	4.62335	0.0315396	0.33004	11.7943	0.0667181	0.0824726	0.34039	0.8435	0.871491	4.24204	0.0394347	0.749175
GLUCARDEG.PWY..D.glucarate.degradation.I	6.35786e-07	0.999364	1	0.000334533	1	1	0.000103148	0.999948	1	5.51275e-08	0.999813	1		K00059	0.00293837	0.95677	0.912927	6.74852	0.344731	0.30769	1.54991	0.460725	0.78742	1.29858	0.254472	0.909404
GLUCARGALACTSUPER.PWY..superpathway.of.D.glucarate.and.D.galactarate.degradation	2.43362e-06	0.998755	1	0.000337934	1	1	8.93976e-05	0.999955	1	8.7819e-07	0.999252	1		K00060	0.0241409	0.876527	0.905707	88.4247	6.43456e-17	2.16476e-15	31.0347	1.82e-07	6.35e-06	0.749733	0.386561	0.938456
GLUCONEO.PWY..gluconeogenesis.I	7.63797e-06	0.997795	1	4.17206e-05	1	1	2.11082e-05	0.999989	1	4.79448e-06	0.998253	1		K00064	1.2282e-10	0.999991	0.916375	14.3259	0.0261997	0.0368643	1.30241	0.521417	0.807398	7.80037e-09	0.99993	0.975274
GLUCOSE1PMETAB.PWY..glucose.and.glucose.1.phosphate.degradation	9.38266e-06	0.997556	1	0.000294082	1	1	0.000102554	0.999949	1	1.20508e-05	0.99723	1		K00065	1.23949	0.265569	0.744257	41.6425	2.16311e-07	1.20437e-06	1.05142	0.591134	0.826165	0.0787323	0.779023	0.968484
GLUCUROCAT.PWY..superpathway.of..beta..D.glucuronide.and.D.glucuronate.degradation	2.31145e-07	0.999616	1	4.67757e-05	1	1	9.734e-06	0.999995	1	2.70428e-06	0.998688	1		K00066	1.02257e-09	0.999974	0.916374	1.48155e-05	1	0.563173	0.00099773	0.999501	0.889328	2.84811e-09	0.999957	0.975275
GLUDEG.I.PWY..GABA.shunt	1.36197e-06	0.999069	1	0.000252774	1	1	4.53005e-05	0.999977	1	4.62757e-07	0.999457	1		K00067	4.752	0.0292642	0.320557	25.4937	0.00027655	0.000659151	0.492179	0.781852	0.862749	0.526234	0.468194	0.948635
GLUDEG.II.PWY..L.glutamate.degradation.VII..to.butanoate.	4.63966e-07	0.999457	1	3.52773e-05	1	1	6.20085e-06	0.999997	1	3.26168e-06	0.998559	1		K00068	0.0546732	0.815122	0.899319	49.9109	4.89845e-09	3.90685e-08	20.8864	2.91e-05	0.00035203	0.144322	0.704021	0.965243
GLUTORN.PWY..L.ornithine.biosynthesis	2.57493e-05	0.995951	1	0.00023162	1	1	1.05918e-05	0.999995	1	5.0252e-05	0.994344	1		K00073	1.06858	0.301266	0.767515	32.1572	1.52237e-05	5.06649e-05	4.53935	0.103346	0.453812	3.68678	0.0548453	0.756385
GLYCOCAT.PWY..glycogen.degradation.I..bacterial.	7.05093e-07	0.99933	1	0.000386483	1	1	1.18066e-05	0.999994	1	6.21562e-07	0.999371	1		K00074	6.60764	0.0101542	0.189417	13.8882	0.0309103	0.0426429	1.03255	0.596738	0.827516	3.51452	0.0608333	0.758223
GLYCOGENSYNTH.PWY..glycogen.biosynthesis.I..from.ADP.D.Glucose.	5.70045e-06	0.998095	1	0.000115193	1	1	4.14839e-05	0.999979	1	7.75728e-07	0.999297	1		K00075	2.90148	0.0884983	0.492332	5.9558	0.428159	0.355669	0.0177208	0.991179	0.888503	3.42037	0.0643965	0.759158
GLYCOL.GLYOXDEG.PWY..superpathway.of.glycol.metabolism.and.degradation	2.98163e-08	0.999862	1	0.000108116	1	1	2.58895e-05	0.999987	1	3.82117e-06	0.99844	1		K00076	2.95731	0.08549	0.483691	15.8921	0.0143447	0.0218329	0.9765	0.613699	0.831479	0.999851	0.317347	0.926026
GLYCOLYSIS.E.D..superpathway.of.glycolysis.and.Entner.Doudoroff	2.50267e-05	0.996008	1	7.28272e-05	1	1	1.78487e-05	0.999991	1	2.2221e-05	0.996239	1		K00077	0.00860892	0.926075	0.910299	6.55092	0.364379	0.319622	7.69621	0.0213201	0.146327	2.50344	0.113598	0.817552
GLYCOLYSIS.TCA.GLYOX.BYPASS..superpathway.of.glycolysis..pyruvate.dehydrogenase..TCA..and.glyoxylate.bypass	2.20035e-08	0.999882	1	0.000538287	1	1	8.83908e-05	0.999956	1	4.6707e-06	0.998276	1		K00082	1.40769e-11	0.999997	0.916376	1.16153e-05	1	0.563173	0.00338572	0.998309	0.889211	3.41698e-12	0.999999	0.975276
GLYCOLYSIS..glycolysis.I..from.glucose.6.phosphate.	1.35041e-05	0.997068	1	0.000104835	1	1	2.08719e-05	0.99999	1	1.31335e-06	0.999086	1		K00083	0.447772	0.503395	0.84654	0.947041	0.98754	0.560086	0.0281949	0.986001	0.887983	0.247217	0.619041	0.960659
GLYOXYLATE.BYPASS..glyoxylate.cycle	8.4467e-07	0.999267	1	0.000394152	1	1	0.000137948	0.999931	1	4.35395e-07	0.999474	1		K00086	1.22305e-11	0.999997	0.916376	0.0478478	0.999998	0.563173	0.0199558	0.990072	0.888392	0.02628	0.871218	0.971725
GOLPDLCAT.PWY..superpathway.of.glycerol.degradation.to.1.3.propanediol	1.28252e-05	0.997143	1	9.22877e-05	1	1	5.36366e-07	1	1	1.07528e-06	0.999173	1		K00087	2.00409	0.156876	0.632229	85.5407	2.55053e-16	7.4252e-15	24.1154	5.8e-06	9.7e-05	1.18255	0.276838	0.916109
HCAMHPDEG.PWY..3.phenylpropanoate.and.3..3.hydroxyphenyl.propanoate.degradation.to.2.oxopent.4.enoate	3.31081e-08	0.999855	1	8.51256e-05	1	1	3.27349e-05	0.999984	1	1.00212e-06	0.999201	1		K00088	0.586534	0.443763	0.829435	9.39279	0.152663	0.16504	0.740995	0.690391	0.847342	1.81136	0.178345	0.875545
HEME.BIOSYNTHESIS.II..heme.biosynthesis.I..aerobic.	1.50606e-06	0.999021	1	0.000323035	1	1	2.02557e-05	0.99999	1	9.28808e-07	0.999231	1		K00094	0.123499	0.72527	0.88824	41.9427	1.88733e-07	1.06638e-06	16.0352	0.0003296	0.00267771	0.0130951	0.908894	0.972865
HEMESYN2.PWY..heme.biosynthesis.II..anaerobic.	4.27559e-05	0.994783	1	0.000144563	1	1	6.30337e-06	0.999997	1	3.27543e-06	0.998556	1		K00096	1.44666e-10	0.99999	0.916375	1.76968e-06	1	0.563173	2.51e-05	0.999987	0.889376	1.58033e-09	0.999968	0.975275
HEXITOLDEGSUPER.PWY..superpathway.of.hexitol.degradation..bacteria.	4.48717e-07	0.999466	1	0.000708949	1	1	3.5424e-05	0.999982	1	4.16254e-06	0.998372	1		K00097	0.122748	0.726073	0.888349	10.3292	0.111455	0.127128	3.86035	0.145123	0.53848	1.71225	0.190693	0.882659
HISDEG.PWY..L.histidine.degradation.I	8.27636e-06	0.997705	1	2.62113e-05	1	1	3.0371e-06	0.999998	1	6.46614e-06	0.997971	1		K00098	0.0858879	0.769471	0.893979	9.80402	0.133151	0.147589	13.8239	0.00099582	0.00794255	0.604597	0.436829	0.945149
HISTSYN.PWY..L.histidine.biosynthesis	4.65179e-05	0.994558	1	0.00029586	1	1	1.47459e-05	0.999993	1	9.86282e-05	0.992076	1		K00099	1.012	0.314423	0.775055	4.56585	0.600572	0.436391	0.352728	0.838313	0.870798	2.14629	0.142915	0.84934
HOMOSER.METSYN.PWY..L.methionine.biosynthesis.I	8.63056e-05	0.992588	1	0.00035363	1	1	1.07403e-05	0.999995	1	9.67594e-05	0.992152	1		K00100	0.0112191	0.915646	0.90937	14.1085	0.0284476	0.0396502	2.54133	0.280645	0.692905	3.02674	0.0819024	0.767482
HSERMETANA.PWY..L.methionine.biosynthesis.III	1.53511e-06	0.999011	1	4.89875e-05	1	1	8.97675e-06	0.999996	1	1.55119e-07	0.999686	1		K00101	2.22744e-08	0.999881	0.916367	83.3489	7.25386e-16	1.89055e-14	31.7936	1.25e-07	4.79e-06	1.45556	0.227637	0.899794
ILEUSYN.PWY..L.isoleucine.biosynthesis.I..from.threonine.	6.18236e-05	0.993726	1	0.000929668	1	1	7.33331e-07	1	1	0.000130648	0.99088	1		K00102	8.34519	0.0038671	0.108316	3.83036	0.699621	0.474231	0.340701	0.843369	0.871473	0.444934	0.50475	0.952177
KDO.NAGLIPASYN.PWY..superpathway.of..Kdo.2.lipid.A.biosynthesis	3.69376e-06	0.998467	1	0.00015159	1	1	5.24279e-05	0.999974	1	4.79632e-06	0.998253	1		K00104	0.530152	0.466543	0.836401	14.6966	0.022752	0.0325341	3.23168	0.198723	0.615042	1.44408	0.22948	0.900519
KETOGLUCONMET.PWY..ketogluconate.metabolism	3.31831e-06	0.998547	1	0.000221676	1	1	7.12539e-05	0.999964	1	6.28795e-07	0.999367	1		K00105	0.000338329	0.985325	0.915236	10.3479	0.110746	0.126447	0.660843	0.718621	0.852454	0.0270476	0.869368	0.971666
LACTOSECAT.PWY..lactose.and.galactose.degradation.I	3.39085e-05	0.995354	1	5.17026e-05	1	1	1.2674e-06	0.999999	1	6.3074e-06	0.997996	1		K00108	0.183775	0.668149	0.879833	48.5004	9.38527e-09	6.97426e-08	23.2234	9.06e-06	0.00013707	0.364551	0.54599	0.955629
LEU.DEG2.PWY..L.leucine.degradation.I	3.5646e-08	0.999849	1	3.65276e-07	1	1	1.69509e-07	1	1	4.06801e-07	0.999491	1		K00111	1.81057	0.178439	0.661635	35.672	3.19229e-06	1.26905e-05	4.04878	0.132074	0.514998	0.527833	0.46752	0.948565
LIPASYN.PWY..phospholipases	2.47303e-08	0.999875	1	3.53427e-07	1	1	1.19906e-07	1	1	2.6364e-07	0.99959	1		K00112	0.0309332	0.86039	0.904108	46.158	2.7537e-08	1.87385e-07	22.061	1.62e-05	0.00021855	0.103073	0.748173	0.967227
LPSSYN.PWY..superpathway.of.lipopolysaccharide.biosynthesis	1.20136e-07	0.999723	1	4.40701e-05	1	1	2.87733e-06	0.999999	1	4.16929e-07	0.999485	1		K00113	0.0999313	0.751912	0.891771	33.2296	9.47129e-06	3.32381e-05	19.2328	6.66e-05	0.00070484	0.0278403	0.867485	0.971606
LYSINE.AMINOAD.PWY..L.lysine.biosynthesis.IV	5.41695e-07	0.999413	1	4.23044e-06	1	1	2.34572e-06	0.999999	1	5.67112e-06	0.9981	1		K00116	4.5478	0.0329611	0.335613	17.4191	0.00786048	0.012792	0.493306	0.781412	0.862682	0.73023	0.392809	0.939375
MET.SAM.PWY..superpathway.of.S.adenosyl.L.methionine.biosynthesis	4.92476e-05	0.994401	1	0.000116881	1	1	1.63434e-05	0.999992	1	9.42845e-05	0.992253	1		K00117	0.149861	0.698668	0.884476	21.5929	0.00143465	0.00284464	9.58734	0.00828202	0.0624285	0.0424838	0.8367	0.970592
METHGLYUT.PWY..superpathway.of.methylglyoxal.degradation	3.08251e-06	0.998599	1	6.20096e-05	1	1	1.1657e-05	0.999994	1	3.99156e-06	0.998406	1		K00121	0.372698	0.541537	0.85579	12.4465	0.052717	0.0672578	1.45843	0.482287	0.794975	0.547273	0.459434	0.947707
METHYLGALLATE.DEGRADATION.PWY..methylgallate.degradation	6.20434e-08	0.999801	1	6.96421e-07	1	1	3.47173e-07	1	1	5.68839e-07	0.999398	1		K00122	6.30447e-09	0.999937	0.916371	5.71425e-05	1	0.563173	0.00055484	0.999723	0.88935	1.00745e-07	0.999747	0.97527
METSYN.PWY..L.homoserine.and.L.methionine.biosynthesis	5.17536e-05	0.99426	1	0.000121621	1	1	1.36541e-05	0.999993	1	8.45707e-05	0.992663	1		K00123	0.438117	0.508033	0.847727	14.5609	0.0239611	0.0340366	0.28156	0.86868	0.874749	0.442821	0.505764	0.952269
NAD.BIOSYNTHESIS.II..NAD.salvage.pathway.II	5.43124e-07	0.999412	1	0.000261449	1	1	9.35234e-05	0.999953	1	1.3152e-05	0.997106	1		K00124	0.0890282	0.765416	0.893477	32.5254	1.29373e-05	4.39545e-05	0.561834	0.755091	0.858572	0.656104	0.417939	0.942812
NAGLIPASYN.PWY..lipid.IVA.biosynthesis	8.82369e-06	0.99763	1	0.000285688	1	1	3.86187e-05	0.999981	1	4.04847e-06	0.998395	1		K00127	0.266224	0.605876	0.869099	28.6176	7.18578e-05	0.000199897	0.152018	0.926808	0.881675	0.37662	0.539418	0.955113
NONMEVIPP.PWY..methylerythritol.phosphate.pathway.I	1.18143e-05	0.997258	1	8.99247e-05	1	1	2.27149e-05	0.999989	1	1.90595e-05	0.996517	1		K00128	0.49363	0.482313	0.840899	12.8547	0.0454017	0.0591623	0.179671	0.914082	0.880225	2.60209	0.106723	0.808055
NONOXIPENT.PWY..pentose.phosphate.pathway..non.oxidative.branch.	3.90258e-07	0.999502	1	5.47297e-05	1	1	4.90937e-06	0.999998	1	5.60697e-06	0.998111	1		K00129	0.0188604	0.890768	0.907074	3.67501	0.720559	0.481589	0.386079	0.824449	0.86891	4.9203e-05	0.994403	0.97514
OANTIGEN.PWY..O.antigen.building.blocks.biosynthesis..E..coli.	5.56478e-05	0.994048	1	0.000162663	1	1	3.72389e-07	1	1	3.22758e-05	0.995467	1		K00130	0.00613502	0.937568	0.911301	83.8993	5.57987e-16	1.49959e-14	27.8555	8.94e-07	2.14e-05	0.00350678	0.952778	0.974082
ORNARGDEG.PWY..superpathway.of.L.arginine.and.L.ornithine.degradation	2.42687e-06	0.998757	1	0.000179701	1	1	5.80579e-05	0.999971	1	5.59508e-06	0.998113	1		K00131	0.0529208	0.818057	0.899644	0.174678	0.999896	0.563148	27.7158	9.58e-07	2.27e-05	0.0213494	0.883831	0.972117
ORNDEG.PWY..superpathway.of.ornithine.degradation	5.19636e-06	0.998181	1	0.000248389	1	1	6.49514e-05	0.999968	1	6.14282e-08	0.999802	1		K00132	0.493531	0.482356	0.840911	2.6256	0.854154	0.524083	0.474366	0.788847	0.8638	2.41918	0.119858	0.825418
P105.PWY..TCA.cycle.IV..2.oxoglutarate.decarboxylase.	9.23516e-06	0.997575	1	0.000431498	1	1	0.000153147	0.999923	1	5.39849e-06	0.998146	1		K00133	1.76214	0.184358	0.668902	5.58153	0.471658	0.37814	0.0178612	0.991109	0.888496	2.04416	0.152792	0.857693
P108.PWY..pyruvate.fermentation.to.propanoate.I	3.18758e-06	0.998575	1	4.20558e-05	1	1	3.11171e-06	0.999998	1	4.72238e-07	0.999452	1		K00134	0.394003	0.530203	0.85316	6.68825	0.350642	0.311323	0.533542	0.765848	0.860281	3.84816	0.0498007	0.754503
P122.PWY..heterolactic.fermentation	3.99317e-05	0.994958	1	0.000332684	1	1	6.31727e-06	0.999997	1	2.19733e-05	0.99626	1		K00135	5.18399	0.0227959	0.289435	26.5282	0.000177442	0.000443049	0.66871	0.7158	0.851958	0.344743	0.557104	0.956476
P124.PWY..Bifidobacterium.shunt	4.28501e-05	0.994777	1	0.000439588	1	1	4.74191e-05	0.999976	1	2.72014e-05	0.995839	1		K00137	1.00983	0.314944	0.775344	41.75	2.06003e-07	1.15327e-06	18.4996	9.61e-05	0.00094617	0.399039	0.527586	0.954152
P125.PWY..superpathway.of..R.R..butanediol.biosynthesis	9.95473e-09	0.99992	1	1.11482e-05	1	1	1.23863e-06	0.999999	1	4.63192e-06	0.998283	1		K00138	1.55068	0.213035	0.700105	13.9606	0.0300799	0.0416406	2.10802	0.348538	0.736992	0.425281	0.514314	0.953025
P161.PWY..acetylene.degradation	2.7852e-05	0.995789	1	0.000356888	1	1	1.78768e-05	0.999991	1	4.53313e-05	0.994628	1		K00140	0.0283859	0.866205	0.90469	30.1456	3.688e-05	0.000111404	0.94559	0.623258	0.833634	0.135049	0.713253	0.965677
P162.PWY..L.glutamate.degradation.V..via.hydroxyglutarate.	1.62097e-08	0.999898	1	6.90042e-05	1	1	8.90308e-06	0.999996	1	3.14822e-06	0.998584	1		K00141	3.124e-10	0.999986	0.916375	0.000256531	1	0.563173	0.00255987	0.998721	0.889252	4.97216e-11	0.999994	0.975276
P163.PWY..L.lysine.fermentation.to.acetate.and.butanoate	2.35705e-06	0.998775	1	3.95807e-05	1	1	1.06877e-05	0.999995	1	4.13862e-07	0.999487	1		K00145	1.02051	0.312397	0.773927	3.89217	0.691266	0.471237	0.527312	0.768238	0.860655	4.3173	0.0377267	0.748026
P164.PWY..purine.nucleobases.degradation.I..anaerobic.	2.57425e-06	0.99872	1	3.28895e-05	1	1	8.30804e-06	0.999996	1	5.15594e-06	0.998188	1		K00146	0.0126686	0.910383	0.908894	7.55142	0.272843	0.260223	21.1141	2.6e-05	0.00032028	0.0461392	0.829923	0.970359
P184.PWY..protocatechuate.degradation.I..meta.cleavage.pathway.	1.67423e-08	0.999897	1	5.58154e-08	1	1	2.13021e-07	1	1	2.26995e-06	0.998798	1		K00147	0.907775	0.340705	0.788742	4.64888	0.589569	0.431848	0.137465	0.933576	0.882432	4.58582	0.0322375	0.743544
P185.PWY..formaldehyde.assimilation.III..dihydroxyacetone.cycle.	2.8062e-06	0.998663	1	2.86448e-05	1	1	7.33292e-07	1	1	9.85713e-07	0.999208	1		K00148	0.00118545	0.972534	0.914217	0.0739626	0.999992	0.563171	1.26e-09	1	0.889378	0.00287149	0.957265	0.974201
P221.PWY..octane.oxidation	1.50039e-06	0.999023	1	1.14239e-05	1	1	6.32798e-06	0.999997	1	1.61461e-05	0.996794	1		K00150	0.000136627	0.990674	0.915655	0.23341	0.999757	0.563113	0.0772956	0.96209	0.885518	0.0242362	0.876285	0.971883
P23.PWY..reductive.TCA.cycle.I	3.05266e-05	0.995592	1	5.93947e-05	1	1	6.46963e-07	1	1	5.03992e-06	0.998209	1		K00151	0.000134122	0.99076	0.915662	44.8643	4.97996e-08	3.22191e-07	20.8751	2.93e-05	0.00035367	0.00688689	0.933862	0.973571
P241.PWY..coenzyme.B.biosynthesis	9.05832e-07	0.999241	1	7.56396e-06	1	1	3.54835e-06	0.999998	1	9.48383e-06	0.997543	1		K00152	2.07671e-11	0.999996	0.916376	1.39886e-05	1	0.563173	0.332713	0.846744	0.87192	5.38176e-12	0.999998	0.975276
P4.PWY..superpathway.of.L.lysine..L.threonine.and.L.methionine.biosynthesis.I	3.21705e-05	0.995474	1	9.91518e-05	1	1	1.95534e-06	0.999999	1	5.21347e-05	0.994239	1		K00153	1.52091	0.217483	0.704425	0.431854	0.998572	0.562821	0.0476441	0.976459	0.887012	0.0162258	0.898639	0.972564
P42.PWY..incomplete.reductive.TCA.cycle	1.78262e-05	0.996631	1	8.92797e-05	1	1	5.26014e-06	0.999997	1	1.2581e-05	0.99717	1		K00154	1.05497e-09	0.999974	0.916374	0.000384584	1	0.563173	0.00277358	0.998614	0.889241	2.17172e-10	0.999988	0.975276
P441.PWY..superpathway.of.N.acetylneuraminate.degradation	2.28071e-05	0.99619	1	0.000614637	1	1	1.88195e-05	0.999991	1	5.29734e-06	0.998164	1		K00158	0.311272	0.576901	0.863422	13.2185	0.0396941	0.0528366	3.41495	0.181323	0.593131	0.637647	0.424564	0.943654
P461.PWY..hexitol.fermentation.to.lactate..formate..ethanol.and.acetate	7.16593e-07	0.999325	1	0.000695197	1	1	6.22913e-05	0.999969	1	1.31483e-06	0.999085	1		K00161	0.0178821	0.893621	0.907344	32.5533	1.27788e-05	4.3479e-05	7.98743	0.0184311	0.129057	0.00745648	0.931187	0.973497
P562.PWY..myo.inositol.degradation.I	3.18506e-07	0.99955	1	2.31589e-05	1	1	1.88559e-06	0.999999	1	2.76859e-08	0.999867	1		K00162	0.0544574	0.815481	0.899359	24.2024	0.000479325	0.00107492	5.44168	0.0658194	0.346051	0.482822	0.487147	0.950535
PANTO.PWY..phosphopantothenate.biosynthesis.I	3.45194e-06	0.998518	1	0.000101755	1	1	2.69745e-05	0.999987	1	8.65957e-06	0.997652	1		K00163	0.0716213	0.788991	0.89633	77.3756	1.24354e-14	2.64735e-13	32.5915	8.37e-08	3.61e-06	0.759293	0.38355	0.938002
PANTOSYN.PWY..pantothenate.and.coenzyme.A.biosynthesis.I	7.39666e-06	0.99783	1	5.10722e-05	1	1	1.91021e-05	0.99999	1	1.16978e-05	0.997271	1		K00164	0.000517418	0.981852	0.914962	10.5108	0.104724	0.120633	7.4673	0.0239055	0.16121	0.772167	0.379547	0.93739
PENTOSE.P.PWY..pentose.phosphate.pathway	6.21305e-05	0.993711	1	0.000102226	1	1	9.19403e-07	1	1	4.68667e-05	0.994538	1		K00166	3.24804e-06	0.998562	0.916266	1.51084	0.958771	0.552789	0.104909	0.948897	0.88411	4.48321e-06	0.998311	0.975235
PEPTIDOGLYCANSYN.PWY..peptidoglycan.biosynthesis.I..meso.diaminopimelate.containing.	4.96935e-05	0.994375	1	0.000161351	1	1	4.37436e-06	0.999998	1	4.62933e-05	0.994571	1		K00167	0.294077	0.58762	0.865579	3.08002	0.798739	0.507332	0.399146	0.81908	0.868164	0.801469	0.370654	0.935984
PHOSLIPSYN.PWY..superpathway.of.phospholipid.biosynthesis.I..bacteria.	4.03345e-06	0.998398	1	0.000141134	1	1	2.08425e-05	0.99999	1	2.62929e-07	0.999591	1		K00169	0.809152	0.368371	0.801458	11.1795	0.0829833	0.0991826	0.235827	0.888773	0.877233	0.116202	0.733191	0.966579
PHOTOALL.PWY..oxygenic.photosynthesis	2.69484e-07	0.999586	1	1.27619e-05	1	1	7.16996e-07	1	1	2.11129e-06	0.998841	1		K00170	1.19915	0.273491	0.749812	11.9068	0.0640815	0.0796587	0.395236	0.820683	0.868388	0.0678628	0.794474	0.969078
POLYAMINSYN3.PWY..superpathway.of.polyamine.biosynthesis.II	1.3819e-05	0.997034	1	0.000162542	1	1	7.13019e-06	0.999996	1	3.47103e-07	0.99953	1		K00171	0.927215	0.335588	0.786209	8.84695	0.18237	0.190602	1.08942	0.58001	0.823419	0.0314016	0.859347	0.971345
POLYAMSYN.PWY..superpathway.of.polyamine.biosynthesis.I	2.1559e-05	0.996295	1	0.000261198	1	1	1.87289e-06	0.999999	1	2.83097e-06	0.998658	1		K00172	1.32656	0.249419	0.732134	9.35636	0.154506	0.166644	0.225683	0.893292	0.877778	0.0350604	0.851469	0.971088
POLYISOPRENSYN.PWY..polyisoprenoid.biosynthesis..E..coli.	2.80643e-05	0.995773	1	0.000110412	1	1	4.9752e-05	0.999975	1	3.28248e-07	0.999543	1		K00174	0.28294	0.594781	0.866982	7.83003	0.250822	0.244353	2.56708	0.277055	0.690158	1.19518	0.274287	0.915395
PPGPPMET.PWY..ppGpp.biosynthesis	3.47374e-06	0.998513	1	6.67917e-05	1	1	5.53246e-06	0.999997	1	6.05193e-08	0.999804	1		K00175	2.20753	0.137339	0.600798	6.11903	0.40999	0.345795	0.308902	0.856886	0.873244	1.29912	0.254373	0.909372
PROPFERM.PWY..L.alanine.fermentation.to.propanoate.and.acetate	4.23456e-06	0.998358	1	1.79462e-05	1	1	1.41607e-06	0.999999	1	9.63051e-08	0.999752	1		K00176	3.16349	0.0753019	0.452612	8.96321	0.175657	0.184936	0.576893	0.749427	0.857655	1.13161	0.287431	0.91895
PROTOCATECHUATE.ORTHO.CLEAVAGE.PWY..protocatechuate.degradation.II..ortho.cleavage.pathway.	4.63315e-08	0.999828	1	1.59551e-06	1	1	7.85713e-07	1	1	2.03452e-07	0.99964	1		K00177	2.42817	0.119172	0.566334	5.03845	0.538891	0.409945	0.353355	0.83805	0.870763	0.380238	0.537476	0.954958
PRPP.PWY..superpathway.of.histidine..purine..and.pyrimidine.biosynthesis	1.23138e-05	0.9972	1	1.65649e-05	1	1	5.31038e-07	1	1	1.40126e-05	0.997013	1		K00179	3.29636	0.0694338	0.437633	6.72098	0.347423	0.30935	0.262754	0.876887	0.875776	0.422271	0.515806	0.953154
PWY.101..photosynthesis.light.reactions	2.77649e-07	0.99958	1	2.53206e-06	1	1	1.26216e-06	0.999999	1	3.32365e-06	0.998545	1		K00180	1.14528	0.28454	0.757168	4.2699	0.640203	0.452167	0.424732	0.808669	0.866693	0.322698	0.56999	0.957418
PWY.1042..glycolysis.IV..plant.cytosol.	1.25158e-06	0.999107	1	0.00011066	1	1	6.05164e-06	0.999997	1	5.06431e-07	0.999432	1		K00184	0.314895	0.574692	0.862969	1.02133	0.984791	0.559399	0.0182097	0.990936	0.888479	0.445964	0.504258	0.952133
PWY.1269..CMP.3.deoxy.D.manno.octulosonate.biosynthesis.I	4.21144e-11	0.999995	1	0.000117741	1	1	3.42506e-05	0.999983	1	5.75865e-06	0.998085	1		K00186	1.70374e-10	0.99999	0.916375	5.90277e-05	1	0.563173	0.00474683	0.997629	0.889144	1.34811e-12	0.999999	0.975276
PWY.1622..formaldehyde.assimilation.I..serine.pathway.	5.69668e-08	0.99981	1	6.47796e-07	1	1	3.57946e-07	1	1	7.499e-07	0.999309	1		K00187	0.388807	0.532927	0.853801	5.06685	0.535268	0.408315	0.614299	0.735541	0.855357	0.187147	0.665302	0.963294
PWY.181..photorespiration	6.45947e-09	0.999936	1	8.78098e-08	1	1	5.28257e-09	1	1	7.55727e-07	0.999306	1		K00194	1.78037e-11	0.999997	0.916376	3.34775e-06	1	0.563173	0.00014834	0.999926	0.88937	9.84648e-11	0.999992	0.975276
PWY.1861..formaldehyde.assimilation.II..RuMP.Cycle.	2.37432e-06	0.998771	1	1.21152e-05	1	1	5.87974e-06	0.999997	1	4.57305e-06	0.998294	1		K00198	3.81536	0.0507846	0.388714	6.80456	0.339301	0.304318	0.0591083	0.970878	0.886436	0.778932	0.377468	0.937066
PWY.2201..folate.transformations.I	6.85266e-07	0.99934	1	2.20469e-05	1	1	1.06504e-05	0.999995	1	8.43324e-07	0.999267	1		K00208	6.32607	0.0118976	0.207375	28.9221	6.29362e-05	0.000178126	0.53067	0.766949	0.860454	1.98876	0.15847	0.862089
PWY.2221..Entner.Doudoroff.pathway.III..semi.phosphorylative.	9.84319e-08	0.99975	1	6.05256e-07	1	1	3.98886e-07	1	1	1.09465e-06	0.999165	1		K00209	4.32948e-10	0.999983	0.916375	7.51018	0.276227	0.262604	0.047604	0.976479	0.887014	9.0484e-10	0.999976	0.975275
PWY.241..C4.photosynthetic.carbon.assimilation.cycle..NADP.ME.type	5.43934e-08	0.999814	1	5.91734e-05	1	1	2.49486e-05	0.999988	1	1.12321e-05	0.997326	1		K00215	0.973072	0.323915	0.780198	6.37414	0.382609	0.33033	0.16145	0.922447	0.881182	2.62718	0.105048	0.80559
PWY.2723..trehalose.degradation.V	2.30681e-07	0.999617	1	0.000110595	1	1	4.71147e-05	0.999976	1	4.09862e-06	0.998385	1		K00219	0.124932	0.723746	0.888031	68.9165	6.81888e-13	1.1108e-11	28.2408	7.37e-07	1.81e-05	0.0627284	0.802234	0.969368
PWY.2941..L.lysine.biosynthesis.II	5.09388e-05	0.994305	1	2.72878e-05	1	1	8.92237e-06	0.999996	1	4.6029e-06	0.998288	1		K00220	0.000116621	0.991384	0.91571	3.47054e-06	1	0.563173	8.26e-06	0.999996	0.889377	6.53376e-08	0.999796	0.975271
PWY.2942..L.lysine.biosynthesis.III	9.95659e-06	0.997482	1	9.16519e-05	1	1	1.65989e-05	0.999992	1	2.57541e-05	0.995951	1		K00226	1.38538	0.239187	0.723839	8.61479	0.196429	0.202205	0.683164	0.710645	0.851044	1.41023	0.235019	0.902635
PWY.3001..superpathway.of.L.isoleucine.biosynthesis.I	3.72183e-05	0.995132	1	0.000149234	1	1	2.1954e-08	1	1	6.28725e-05	0.993673	1		K00231	0.342634	0.558313	0.859514	1.27251	0.973152	0.556467	0.0592802	0.970795	0.886428	0.72921	0.39314	0.939423
PWY.3481..superpathway.of.L.phenylalanine.and.L.tyrosine.biosynthesis	1.33402e-09	0.999971	1	9.38595e-06	1	1	7.97092e-07	1	1	2.54509e-07	0.999597	1		K00239	1.26224	0.261227	0.741107	6.45307	0.374394	0.325547	0.107038	0.947888	0.884001	2.26166	0.132612	0.839514
PWY.3781..aerobic.respiration.I..cytochrome.c.	1.0717e-05	0.997388	1	0.000101462	1	1	2.27958e-05	0.999989	1	2.4023e-07	0.999609	1		K00240	1.27261	0.259278	0.739668	5.34953	0.499827	0.391874	3.74474	0.153759	0.552809	1.75354	0.185432	0.87973
PWY.3801..sucrose.degradation.II..sucrose.synthase.	5.77341e-06	0.998083	1	3.73453e-05	1	1	1.56275e-06	0.999999	1	1.2713e-05	0.997155	1		K00241	0.219553	0.639381	0.875102	18.8305	0.00445973	0.00763726	3.29655	0.192382	0.607335	0.0236617	0.877749	0.971929
PWY.3841..folate.transformations.II	1.02844e-05	0.997441	1	1.499e-05	1	1	1.04752e-06	0.999999	1	2.53186e-05	0.995985	1		K00243	0.0420997	0.83743	0.901737	5.73178	0.453897	0.369157	3.48142	0.175396	0.585086	1.19277	0.274771	0.915531
PWY.4041...gamma..glutamyl.cycle	2.21835e-07	0.999624	1	0.000440016	1	1	0.000141623	0.999929	1	2.16003e-06	0.998827	1		K00244	2.9008	0.0885356	0.492437	23.2971	0.000702837	0.0015055	0.0288807	0.985663	0.887949	0.0539018	0.816408	0.969883
PWY.4242..pantothenate.and.coenzyme.A.biosynthesis.III	3.84095e-06	0.998436	1	5.91046e-05	1	1	1.23084e-05	0.999994	1	1.83492e-05	0.996582	1		K00245	2.55887	0.109677	0.545841	22.857	0.000845821	0.00176767	0.615378	0.735144	0.85529	0.155166	0.693646	0.964741
PWY.4321..L.glutamate.degradation.IV	4.28222e-06	0.998349	1	0.000217053	1	1	7.51657e-05	0.999962	1	4.1663e-06	0.998371	1		K00246	3.29731	0.0693932	0.437541	21.4563	0.00151844	0.00299189	0.428624	0.807097	0.866468	0.374246	0.540699	0.955214
PWY.4361..S.methyl.5.thio..alpha..D.ribose.1.phosphate.degradation	3.7379e-09	0.999951	1	0.00016376	1	1	5.66899e-06	0.999997	1	1.81365e-05	0.996602	1		K00248	0.439488	0.50737	0.847559	0.704786	0.994387	0.561788	0.200523	0.904601	0.879121	0.157233	0.691717	0.964646
PWY.4702..phytate.degradation.I	8.61783e-07	0.999259	1	0.000107906	1	1	4.13559e-05	0.999979	1	8.72745e-07	0.999255	1		K00249	1.52025	0.217581	0.704519	4.94304	0.55114	0.415393	0.496	0.78036	0.862522	0.00535841	0.941646	0.973784
PWY.4722..creatinine.degradation.II	6.07524e-07	0.999378	1	5.09616e-06	1	1	2.64848e-06	0.999999	1	6.88422e-06	0.997907	1		K00252	0.000127135	0.991004	0.915681	3.02361e-05	1	0.563173	7.52e-05	0.999962	0.889374	7.70249e-09	0.99993	0.975274
PWY.4981..L.proline.biosynthesis.II..from.arginine.	5.06927e-05	0.994319	1	2.34975e-05	1	1	8.8446e-06	0.999996	1	1.00234e-05	0.997474	1		K00253	0.00024407	0.987535	0.91541	5.16604e-05	1	0.563173	0.00011861	0.999941	0.889372	7.01301e-07	0.999332	0.97526
PWY.4984..urea.cycle	3.88963e-07	0.999502	1	6.72711e-05	1	1	1.61236e-05	0.999992	1	1.14945e-06	0.999145	1		K00254	3.79044	0.0515462	0.390882	15.5585	0.0163307	0.0244146	0.235699	0.88883	0.87724	0.171571	0.678719	0.963994
PWY.5004..superpathway.of.L.citrulline.metabolism	3.56714e-07	0.999523	1	3.10299e-06	1	1	1.65091e-06	0.999999	1	4.02561e-06	0.998399	1		K00257	0.102085	0.749342	0.89144	9.92925	0.127663	0.14252	0.322134	0.851235	0.872509	0.0625218	0.802554	0.969379
PWY.5005..biotin.biosynthesis.II	2.70111e-06	0.998689	1	3.16256e-05	1	1	1.98127e-07	1	1	4.73444e-06	0.998264	1		K00259	2.86658e-05	0.995728	0.916047	15.7873	0.0149423	0.0226195	0.863339	0.649424	0.83926	0.151715	0.696902	0.9649
PWY.5022..4.aminobutanoate.degradation.V	2.63596e-09	0.999959	1	4.14158e-05	1	1	1.13989e-05	0.999994	1	7.40516e-07	0.999313	1		K00260	0.119912	0.72913	0.888765	19.9014	0.0028835	0.00525006	5.35574	0.0687092	0.355838	1.14082	0.285478	0.918441
PWY.5028..L.histidine.degradation.II	1.07231e-06	0.999174	1	8.42276e-06	1	1	4.57284e-06	0.999998	1	1.16558e-05	0.997276	1		K00261	0.250246	0.616902	0.871137	6.07053	0.415336	0.348732	2.06132	0.356771	0.741492	0.0130669	0.908992	0.972868
PWY.5030..L.histidine.degradation.III	1.49974e-07	0.999691	1	6.80903e-05	1	1	9.02973e-06	0.999995	1	2.88511e-06	0.998645	1		K00262	2.68843	0.10108	0.52554	6.34403	0.385775	0.332156	2.59758	0.272862	0.686888	0.0250217	0.874313	0.971822
PWY.5083..NAD.NADH.phosphorylation.and.dephosphorylation	2.26968e-06	0.998798	1	0.000464519	1	1	0.000164415	0.999918	1	1.00168e-06	0.999201	1		K00264	0.106158	0.744561	0.890819	3.15591	0.78904	0.504278	0.362319	0.834302	0.870258	0.891762	0.345	0.931549
PWY.5088..L.glutamate.degradation.VIII..to.propanoate.	5.68171e-07	0.999399	1	8.76422e-05	1	1	1.56543e-05	0.999992	1	5.38652e-06	0.998148	1		K00265	1.6881	0.193851	0.679926	7.22735	0.300333	0.279123	0.0587065	0.971073	0.886456	4.03314	0.0446147	0.752138
PWY.5097..L.lysine.biosynthesis.VI	1.01733e-05	0.997455	1	8.32956e-05	1	1	1.66593e-05	0.999992	1	2.6801e-05	0.995869	1		K00266	3.22173	0.0726667	0.445656	5.22573	0.515204	0.399118	0.150235	0.927635	0.881768	4.38201	0.03632	0.747002
PWY.5100..pyruvate.fermentation.to.acetate.and.lactate.II	2.20457e-05	0.996254	1	0.000303741	1	1	2.8881e-06	0.999999	1	3.84999e-05	0.995049	1		K00274	6.25964e-08	0.9998	0.916361	8.06233e-05	1	0.563173	0.00032984	0.999835	0.889361	1.70338e-07	0.999671	0.975268
PWY.5101..L.isoleucine.biosynthesis.II	4.97415e-07	0.999437	1	1.28337e-05	1	1	2.99404e-07	1	1	1.12053e-06	0.999155	1		K00275	0.151162	0.697428	0.884294	50.038	4.61934e-09	3.70692e-08	20.2047	4.1e-05	0.00046997	0.57521	0.448196	0.946466
PWY.5103..L.isoleucine.biosynthesis.III	3.23824e-05	0.99546	1	0.000302457	1	1	3.51423e-06	0.999998	1	9.7722e-05	0.992113	1		K00276	0.186827	0.665571	0.879424	2.87929	0.823838	0.515063	2.10796	0.348547	0.736997	0.617436	0.432002	0.94457
PWY.5104..L.isoleucine.biosynthesis.IV	1.49925e-05	0.996911	1	0.000135783	1	1	1.29367e-05	0.999994	1	1.63835e-05	0.99677	1		K00278	5.27447	0.0216404	0.282803	15.3631	0.0176127	0.0260516	5.58151	0.0613749	0.330404	1.58341	0.208269	0.891487
PWY.5121..superpathway.of.geranylgeranyl.diphosphate.biosynthesis.II..via.MEP.	1.24184e-05	0.997188	1	2.53753e-05	1	1	1.11729e-05	0.999994	1	7.92065e-06	0.997754	1		K00282	6.67033e-09	0.999935	0.916371	1.72069	0.943513	0.54882	0.555528	0.757476	0.858955	8.26158e-08	0.999771	0.97527
PWY.5136..fatty.acid..beta..oxidation.II..peroxisome.	1.17803e-05	0.997261	1	0.000355021	1	1	8.77382e-05	0.999956	1	1.6922e-06	0.998962	1		K00283	0.543827	0.460851	0.834714	7.14685	0.30748	0.28388	0.656799	0.720075	0.852708	0.0304016	0.861582	0.971417
PWY.5138..unsaturated..even.numbered.fatty.acid..beta..oxidation	2.15042e-06	0.99883	1	0.000248728	1	1	9.69026e-05	0.999952	1	1.5509e-05	0.996858	1		K00284	0.983016	0.321455	0.778888	0.538007	0.997345	0.562519	0.282255	0.868379	0.874711	0.11237	0.737462	0.966767
PWY.5154..L.arginine.biosynthesis.III..via.N.acetyl.L.citrulline.	3.02332e-06	0.998613	1	7.00926e-05	1	1	6.10463e-05	0.999969	1	2.69204e-05	0.99586	1		K00286	1.33972	0.247083	0.730284	7.31808	0.29243	0.27379	0.06493	0.968056	0.886143	4.57303	0.0324791	0.743772
PWY.5173..superpathway.of.acetyl.CoA.biosynthesis	7.22232e-07	0.999322	1	0.000320682	1	1	4.78797e-05	0.999976	1	3.37288e-08	0.999853	1		K00287	3.47555	0.062282	0.420196	6.56749	0.362702	0.318619	0.121099	0.941247	0.883278	3.73969	0.0531344	0.755786
PWY.5177..glutaryl.CoA.degradation	1.16974e-05	0.997271	1	4.91974e-05	1	1	6.07659e-06	0.999997	1	8.10447e-07	0.999282	1		K00288	0.000539355	0.981472	0.914932	1.91586	0.927272	0.544517	0.129733	0.937193	0.882833	0.139399	0.708879	0.965473
PWY.5178..toluene.degradation.IV..aerobic...via.catechol.	3.78441e-08	0.999845	1	3.00174e-07	1	1	3.28951e-07	1	1	3.68989e-07	0.999515	1		K00290	0.253372	0.614711	0.870737	12.663	0.048711	0.0628663	2.09147	0.351434	0.738592	0.732781	0.391983	0.939255
PWY.5180..toluene.degradation.I..aerobic...via.o.cresol.	1.26399e-13	1	1	1.9093e-07	1	1	1.84027e-05	0.999991	1	1.19484e-14	1	1		K00294	2.13933	0.143565	0.611382	2.37797	0.881867	0.53204	0.535116	0.765246	0.860187	1.29218	0.255647	0.909783
PWY.5181..toluene.degradation.III..aerobic...via.p.cresol.	1.45867e-07	0.999695	1	1.17564e-06	1	1	3.00357e-07	1	1	1.09e-06	0.999167	1		K00297	1.74271	0.186796	0.671804	9.23803	0.160628	0.171953	0.433261	0.805228	0.8662	4.47842	0.0343255	0.745411
PWY.5182..toluene.degradation.II..aerobic...via.4.methylcatechol.	1.26399e-13	1	1	1.9093e-07	1	1	1.84027e-05	0.999991	1	1.19484e-14	1	1		K00298	0.54042	0.462259	0.835135	13.8095	0.0318385	0.0437551	3.26323	0.195613	0.611301	0.890636	0.345305	0.931605
PWY.5188..tetrapyrrole.biosynthesis.I..from.glutamate.	8.45814e-07	0.999266	1	7.32862e-05	1	1	2.04132e-05	0.99999	1	1.47794e-06	0.99903	1		K00299	0.130118	0.71831	0.887279	35.7646	3.06276e-06	1.22477e-05	18.8797	7.95e-05	0.00081437	0.000890086	0.976199	0.974688
PWY.5189..tetrapyrrole.biosynthesis.II..from.glycine.	5.81107e-06	0.998077	1	8.95258e-05	1	1	3.7205e-05	0.999981	1	1.49227e-07	0.999692	1		K00301	0.0191491	0.88994	0.906996	0.513276	0.997673	0.5626	0.030383	0.984923	0.887874	0.061443	0.80423	0.969441
PWY.5304..superpathway.of.sulfur.oxidation..Acidianus.ambivalens.	7.89424e-06	0.997758	1	1.05635e-05	1	1	2.44111e-06	0.999999	1	2.18004e-06	0.998822	1		K00302	1.99871	0.157433	0.633054	1.21817	0.975978	0.557182	0.0726775	0.964314	0.885751	0.0263132	0.871138	0.971722
PWY.5345..superpathway.of.L.methionine.biosynthesis..by.sulfhydrylation.	3.17532e-06	0.998578	1	6.37497e-05	1	1	1.63632e-05	0.999992	1	2.15865e-06	0.998828	1		K00303	1.61654e-05	0.996792	0.916129	5.41938e-09	1	0.563173	2.56e-05	0.999987	0.889376	1.72504e-08	0.999895	0.975273
PWY.5347..superpathway.of.L.methionine.biosynthesis..transsulfuration.	4.32195e-05	0.994755	1	9.66515e-05	1	1	1.10206e-05	0.999994	1	7.54306e-05	0.99307	1		K00304	0.000176054	0.989414	0.915557	2.02422e-07	1	0.563173	0.00069772	0.999651	0.889343	1.38592e-06	0.999061	0.975253
PWY.5367..petroselinate.biosynthesis	1.08314e-06	0.99917	1	4.37385e-05	1	1	4.65682e-06	0.999998	1	4.13248e-07	0.999487	1		K00311	0.621419	0.430521	0.825107	28.0722	9.1065e-05	0.000246753	0.0520476	0.974312	0.886791	1.81043	0.178457	0.875614
PWY.5384..sucrose.degradation.IV..sucrose.phosphorylase.	4.26416e-05	0.99479	1	0.000194111	1	1	2.46173e-05	0.999988	1	2.94862e-05	0.995667	1		K00313	0.218072	0.640513	0.875295	41.643	2.16266e-07	1.20415e-06	2.66507	0.263808	0.679585	1.30643	0.253042	0.908939
PWY.5392..reductive.TCA.cycle.II	8.50606e-07	0.999264	1	8.27383e-05	1	1	2.15829e-05	0.999989	1	2.39084e-06	0.998766	1		K00316	5.52375e-11	0.999994	0.916376	7.14899e-05	1	0.563173	0.00201037	0.998995	0.889279	3.55643e-13	1	0.975276
PWY.5415..catechol.degradation.I..meta.cleavage.pathway.	5.83857e-09	0.999939	1	6.32389e-06	1	1	4.80898e-06	0.999998	1	2.20603e-09	0.999963	1		K00322	0.127911	0.720608	0.887598	68.0166	1.04246e-12	1.6413e-11	30.215	2.75e-07	8.59e-06	0.074937	0.78428	0.968688
PWY.5417..catechol.degradation.III..ortho.cleavage.pathway.	7.26049e-09	0.999932	1	6.3505e-06	1	1	4.23007e-06	0.999998	1	3.51332e-09	0.999953	1		K00323	5.78298e-11	0.999994	0.916376	1.93097e-05	1	0.563173	0.00383669	0.998083	0.889189	2.76954e-11	0.999996	0.975276
PWY.5431..aromatic.compounds.degradation.via..beta..ketoadipate	7.26049e-09	0.999932	1	6.3505e-06	1	1	4.23007e-06	0.999998	1	3.51332e-09	0.999953	1		K00324	4.09787	0.0429372	0.367607	7.32287	0.292017	0.273509	0.536025	0.764898	0.860132	4.09513	0.0430069	0.751292
PWY.5464..superpathway.of.cytosolic.glycolysis..plants...pyruvate.dehydrogenase.and.TCA.cycle	5.39932e-06	0.998146	1	0.000176704	1	1	8.38811e-06	0.999996	1	5.84426e-07	0.99939	1		K00325	4.29125	0.038309	0.354131	8.19924	0.223867	0.223974	0.120562	0.9415	0.883306	5.65969	0.0173592	0.718192
PWY.5484..glycolysis.II..from.fructose.6.phosphate.	1.83445e-05	0.996583	1	0.000112994	1	1	1.67971e-05	0.999992	1	3.4805e-06	0.998511	1		K00330	0.020084	0.887303	0.906745	7.7817	0.254537	0.247077	4.28102	0.117595	0.485976	0.77635	0.37826	0.93719
PWY.5505..L.glutamate.and.L.glutamine.biosynthesis	1.80551e-06	0.998928	1	2.56236e-05	1	1	3.56503e-06	0.999998	1	4.73033e-08	0.999826	1		K00331	0.0024744	0.960327	0.913221	14.8597	0.0213762	0.030827	3.90527	0.1419	0.532893	0.444891	0.504771	0.952179
PWY.561..superpathway.of.glyoxylate.cycle.and.fatty.acid.degradation	4.60403e-06	0.998288	1	0.000335164	1	1	0.000122414	0.999939	1	1.59475e-05	0.996814	1		K00332	0.794981	0.372598	0.803267	11.1573	0.0836363	0.0998307	1.78852	0.40891	0.766766	0.119026	0.730093	0.966442
PWY.5656..mannosylglycerate.biosynthesis.I	8.26605e-06	0.997706	1	4.55364e-05	1	1	5.03868e-06	0.999997	1	1.18009e-05	0.997259	1		K00333	0.059475	0.807328	0.898445	15.8656	0.014494	0.0220301	2.35085	0.308689	0.712791	0.34273	0.558258	0.956562
PWY.5659..GDP.mannose.biosynthesis	5.48612e-06	0.998131	1	2.00683e-05	1	1	4.37456e-06	0.999998	1	6.07138e-07	0.999378	1		K00334	0.672463	0.412194	0.81874	27.3476	0.000124626	0.000325578	2.45041	0.293698	0.702492	0.0595209	0.807255	0.969552
PWY.5667..CDP.diacylglycerol.biosynthesis.I	2.04336e-07	0.999639	1	0.000128443	1	1	2.8574e-06	0.999999	1	1.71942e-05	0.996692	1		K00335	2.37653	0.123171	0.574421	35.5396	3.38684e-06	1.33601e-05	0.0849349	0.958422	0.88513	0.0872991	0.767639	0.968031
PWY.5675..nitrate.reduction.V..assimilatory.	7.46149e-08	0.999782	1	3.43908e-05	1	1	6.02638e-06	0.999997	1	2.10963e-07	0.999634	1		K00336	0.146704	0.701705	0.884918	59.6728	5.24539e-11	6.02694e-10	3.66477	0.160031	0.562672	0.103531	0.747633	0.967204
PWY.5676..acetyl.CoA.fermentation.to.butanoate.II	3.21756e-05	0.995474	1	5.15475e-05	1	1	1.27863e-05	0.999994	1	6.54137e-06	0.997959	1		K00337	0.085375	0.770141	0.894061	15.0655	0.0197533	0.0287754	4.18501	0.123378	0.497974	0.283279	0.59456	0.959106
PWY.5677..succinate.fermentation.to.butanoate	3.98944e-06	0.998406	1	1.13404e-05	1	1	5.28527e-07	1	1	3.5171e-08	0.99985	1		K00338	0.230252	0.631337	0.873711	5.95167	0.428625	0.355919	4.35889	0.113104	0.476256	0.357274	0.550024	0.95594
PWY.5686..UMP.biosynthesis	4.66959e-07	0.999455	1	0.000119774	1	1	8.63514e-05	0.999957	1	5.69526e-06	0.998096	1		K00339	0.018238	0.892574	0.907245	6.40692	0.379183	0.328343	4.43289	0.108996	0.467036	0.0690732	0.792691	0.96901
PWY.5690..TCA.cycle.II..plants.and.fungi.	1.05926e-05	0.997403	1	0.000113955	1	1	1.76751e-05	0.999991	1	1.2526e-05	0.997176	1		K00340	0.000379385	0.98446	0.915168	7.05567	0.315729	0.289293	4.40268	0.110655	0.470798	0.119701	0.729359	0.96641
PWY.5692..allantoin.degradation.to.glyoxylate.II	8.1861e-08	0.999772	1	7.23253e-07	1	1	3.82836e-07	1	1	9.86073e-07	0.999208	1		K00341	0.00246752	0.960382	0.913226	7.47926	0.278788	0.264394	4.96785	0.083415	0.401426	0.250145	0.616973	0.960533
PWY.5695..urate.biosynthesis.inosine.5..phosphate.degradation	4.66282e-07	0.999455	1	8.20268e-05	1	1	2.34045e-05	0.999988	1	8.21478e-08	0.999771	1		K00342	0.00259086	0.959405	0.913145	16.4116	0.0117072	0.0182564	5.44038	0.0658624	0.346199	0.634069	0.425867	0.943817
PWY.5705..allantoin.degradation.to.glyoxylate.III	2.06856e-06	0.998852	1	0.000140857	1	1	4.66514e-05	0.999977	1	3.57155e-06	0.998492	1		K00343	0.188221	0.664401	0.879237	19.7909	0.00301691	0.0054587	4.17004	0.124305	0.499845	0.803143	0.370155	0.935903
PWY.5723..Rubisco.shunt	3.41551e-06	0.998525	1	0.000575459	1	1	0.000190547	0.999905	1	6.33741e-08	0.999799	1		K00346	0.135154	0.713146	0.886555	19.7477	0.00307071	0.00554211	6.28782	0.0431139	0.257403	4.92274	0.0265054	0.73698
PWY.5747..2.methylcitrate.cycle.II	1.50896e-07	0.99969	1	0.000132148	1	1	4.61727e-05	0.999977	1	3.58459e-06	0.998489	1		K00347	0.149916	0.698616	0.884468	16.9765	0.00937009	0.0149582	6.23535	0.04426	0.262449	4.91754	0.0265853	0.73709
PWY.5791..1.4.dihydroxy.2.naphthoate.biosynthesis.II..plants.	1.9932e-06	0.998874	1	0.000184081	1	1	5.87324e-05	0.999971	1	1.46855e-05	0.996942	1		K00348	0.10869	0.74164	0.890436	12.9419	0.0439687	0.0575547	3.70876	0.15655	0.557252	4.11847	0.0424173	0.750967
PWY.5837..1.4.dihydroxy.2.naphthoate.biosynthesis.I	1.9932e-06	0.998874	1	0.000184081	1	1	5.87324e-05	0.999971	1	1.46855e-05	0.996942	1		K00349	0.0972325	0.755176	0.892188	21.7689	0.00133333	0.00266417	7.58747	0.0225114	0.15325	7.01117	0.00810029	0.662266
PWY.5838..superpathway.of.menaquinol.8.biosynthesis.I	4.61295e-07	0.999458	1	0.000244427	1	1	6.11216e-05	0.999969	1	1.19766e-06	0.999127	1		K00350	0.225244	0.635073	0.874361	9.08244	0.168994	0.179229	2.73915	0.254214	0.671466	5.50508	0.0189613	0.722703
PWY.5840..superpathway.of.menaquinol.7.biosynthesis	9.87144e-06	0.997493	1	0.000206642	1	1	2.77737e-05	0.999986	1	3.13634e-07	0.999553	1		K00351	0.176544	0.67436	0.880808	18.601	0.00489329	0.00829291	6.16732	0.0457914	0.269087	3.52661	0.0603913	0.7581
PWY.5855..ubiquinol.7.biosynthesis..prokaryotic.	3.12478e-06	0.99859	1	0.000186825	1	1	7.49984e-05	0.999963	1	6.71342e-06	0.997933	1		K00354	2.53086	0.111639	0.550234	2.2772	0.892522	0.535029	0.114271	0.944466	0.88363	1.35739	0.24399	0.905878
PWY.5856..ubiquinol.9.biosynthesis..prokaryotic.	3.12478e-06	0.99859	1	0.000186825	1	1	7.49984e-05	0.999963	1	6.71342e-06	0.997933	1		K00355	10.2222	0.00138762	0.0629846	15.9294	0.0141381	0.021559	1.35132	0.508821	0.803567	3.57041	0.0588178	0.757645
PWY.5857..ubiquinol.10.biosynthesis..prokaryotic.	3.12478e-06	0.99859	1	0.000186825	1	1	7.49984e-05	0.999963	1	6.71342e-06	0.997933	1		K00363	2.36344	0.124208	0.57647	86.8403	1.37155e-16	4.22878e-15	40.2874	1.79e-09	2.11e-07	0.011364	0.915105	0.973044
PWY.5861..superpathway.of.demethylmenaquinol.8.biosynthesis	4.42078e-06	0.998322	1	0.000241062	1	1	4.83742e-05	0.999976	1	2.49261e-08	0.999874	1		K00364	0.403061	0.525513	0.852043	40.1745	4.20915e-07	2.17514e-06	1.9361	0.379823	0.753311	0.0651212	0.798577	0.969232
PWY.5863..superpathway.of.phylloquinol.biosynthesis	3.08492e-08	0.99986	1	0.000131458	1	1	4.15251e-05	0.999979	1	5.86371e-07	0.999389	1		K00366	0.670023	0.413044	0.819045	1.90359	0.928348	0.544805	0.437724	0.803433	0.865941	0.130418	0.717999	0.965896
PWY.5897..superpathway.of.menaquinol.11.biosynthesis	7.89662e-06	0.997758	1	0.00029066	1	1	5.13238e-05	0.999974	1	8.19198e-09	0.999928	1		K00368	0.00091721	0.975839	0.914483	0.00139991	1	0.563173	1.17e-05	0.999994	0.889377	4.27631e-06	0.99835	0.975236
PWY.5898..superpathway.of.menaquinol.12.biosynthesis	7.89662e-06	0.997758	1	0.00029066	1	1	5.13238e-05	0.999974	1	8.19198e-09	0.999928	1		K00370	0.796794	0.372054	0.803036	28.1143	8.9416e-05	0.000242758	2.36345	0.306749	0.711499	0.0447314	0.832499	0.970448
PWY.5899..superpathway.of.menaquinol.13.biosynthesis	7.89662e-06	0.997758	1	0.00029066	1	1	5.13238e-05	0.999974	1	8.19198e-09	0.999928	1		K00373	0.0332014	0.855416	0.903604	80.9545	2.26878e-15	5.48175e-14	38.7243	3.9e-09	3.59e-07	0.0077686	0.929766	0.973458
PWY.5910..superpathway.of.geranylgeranyldiphosphate.biosynthesis.I..via.mevalonate.	8.13389e-10	0.999977	1	2.5998e-05	1	1	1.29001e-06	0.999999	1	1.48978e-06	0.999026	1		K00375	7.00416	0.00813204	0.16635	11.7604	0.067532	0.0833349	2.49031	0.287897	0.698306	0.647815	0.420895	0.943191
PWY.5913..TCA.cycle.VI..obligate.autotrophs.	7.41943e-05	0.993127	1	0.000218344	1	1	1.83379e-06	0.999999	1	5.5299e-05	0.994067	1		K00376	5.80898e-08	0.999808	0.916361	3.57978	0.733327	0.485975	1.26624	0.530933	0.810195	1.5918e-05	0.996817	0.975199
PWY.5918..superpathay.of.heme.biosynthesis.from.glutamate	2.79308e-06	0.998667	1	0.000345809	1	1	2.77879e-05	0.999986	1	5.8545e-07	0.99939	1		K00380	0.910571	0.339963	0.788378	62.0699	1.70737e-11	2.17702e-10	43.5039	3.57e-10	6.88e-08	1.96616	0.160857	0.863857
PWY.5920..superpathway.of.heme.biosynthesis.from.glycine	3.06303e-06	0.998604	1	0.000147545	1	1	1.70508e-05	0.999991	1	4.81155e-07	0.999447	1		K00381	0.0466781	0.828948	0.900832	73.4683	7.93075e-14	1.48131e-12	27.3756	1.14e-06	2.62e-05	0.334237	0.563175	0.956925
PWY.5941..glycogen.degradation.II..eukaryotic.	4.26638e-06	0.998352	1	0.000504021	1	1	1.01645e-06	0.999999	1	6.1485e-06	0.998022	1		K00382	2.15021	0.14255	0.609696	8.59429	0.197713	0.203247	0.0724402	0.964428	0.885763	4.9403	0.0262375	0.736606
PWY.5971..palmitate.biosynthesis.II..bacteria.and.plants.	7.43329e-09	0.999931	1	6.61745e-05	1	1	2.13067e-05	0.999989	1	3.08687e-05	0.995567	1		K00384	3.45547	0.0630427	0.422166	7.52039	0.275387	0.262014	1.5585	0.458749	0.7867	0.790379	0.373985	0.936518
PWY.5973..cis.vaccenate.biosynthesis	7.28789e-06	0.997846	1	6.45588e-05	1	1	1.89645e-05	0.999991	1	1.88705e-05	0.996534	1		K00389	0.354335	0.55167	0.858062	97.2627	9.33954e-19	4.55497e-17	43.6197	3.37e-10	6.59e-08	0.290296	0.590031	0.958805
PWY.5989..stearate.biosynthesis.II..bacteria.and.plants.	3.65964e-06	0.998474	1	5.51918e-05	1	1	1.45713e-05	0.999993	1	1.66246e-05	0.996747	1		K00390	0.0240992	0.876633	0.905717	3.70828	0.716084	0.480034	12.1304	0.00232228	0.0183284	3.86737	0.0492335	0.754268
PWY.5994..palmitate.biosynthesis.I..animals.and.fungi.	1.20808e-06	0.999123	1	8.15136e-06	1	1	7.07928e-07	1	1	7.31849e-06	0.997842	1		K00392	1.64716	0.199346	0.685978	19.5045	0.00339122	0.00603048	2.9923	0.22399	0.642963	4.57011	0.0325345	0.743823
PWY.6060..malonate.degradation.II..biotin.dependent.	9.61737e-08	0.999753	1	5.946e-07	1	1	1.86776e-07	1	1	6.31978e-06	0.997994	1		K00394	13.386	0.000253512	0.0260622	7.30441	0.293611	0.274592	1.86225	0.39411	0.760108	0.357781	0.549741	0.955919
PWY.6071..superpathway.of.phenylethylamine.degradation	9.19031e-11	0.999992	1	2.48028e-06	1	1	3.58361e-05	0.999982	1	2.10949e-11	0.999996	1		K00395	6.55374	0.0104664	0.192815	3.31067	0.768965	0.497835	0.262992	0.876783	0.875763	1.32355	0.249956	0.907918
PWY.6098..diploterol.and.cycloartenol.biosynthesis	1.21414e-08	0.999912	1	1.31658e-07	1	1	5.93898e-08	1	1	1.37574e-07	0.999704	1		K00404	4.36198	0.0367495	0.349093	8.43118	0.208185	0.211642	0.262061	0.877191	0.875813	1.23319	0.266787	0.913223
PWY.6107..chlorosalicylate.degradation	3.05552e-08	0.999861	1	4.10998e-08	1	1	1.66567e-07	1	1	3.25449e-07	0.999545	1		K00405	4.11913	0.0424009	0.366148	8.06167	0.23362	0.231474	0.119391	0.942051	0.883366	0.891444	0.345086	0.931565
PWY.6113..superpathway.of.mycolate.biosynthesis	3.68712e-07	0.999516	1	8.5862e-05	1	1	6.56477e-06	0.999997	1	1.12207e-05	0.997327	1		K00406	8.2005	0.00418789	0.113533	7.91671	0.244269	0.239498	0.083487	0.959116	0.885203	1.68651	0.194061	0.88446
PWY.6121..5.aminoimidazole.ribonucleotide.biosynthesis.I	1.58184e-05	0.996827	1	7.04911e-05	1	1	4.64431e-05	0.999977	1	5.72133e-06	0.998092	1		K00407	1.33545	0.247838	0.730885	6.72451	0.347077	0.309137	0.0788751	0.96133	0.885437	0.243208	0.621898	0.960833
PWY.6122..5.aminoimidazole.ribonucleotide.biosynthesis.II	2.6056e-06	0.998712	1	0.000410851	1	1	0.000182933	0.999909	1	8.41685e-06	0.997685	1		K00410	8.82499e-10	0.999976	0.916374	7.37647e-06	1	0.563173	0.00042732	0.999786	0.889356	2.3131e-09	0.999962	0.975275
PWY.6123..inosine.5..phosphate.biosynthesis.I	3.71669e-10	0.999985	1	0.000366712	1	1	4.78115e-05	0.999976	1	1.44842e-05	0.996963	1		K00411	9.1601	0.00247349	0.082493	7.16483	0.305872	0.282816	0.149309	0.928064	0.881816	1.69076	0.193501	0.884164
PWY.6124..inosine.5..phosphate.biosynthesis.II	3.84437e-07	0.999505	1	8.61392e-05	1	1	4.31175e-06	0.999998	1	2.30995e-05	0.996165	1		K00412	5.17763	0.0228795	0.289901	9.85524	0.130882	0.145501	0.0493555	0.975624	0.886926	1.63716	0.200715	0.887861
PWY.6125..superpathway.of.guanosine.nucleotides.de.novo.biosynthesis.II	3.7627e-08	0.999845	1	0.000113944	1	1	9.29017e-06	0.999995	1	1.79972e-07	0.999662	1		K00413	11.4082	0.000731206	0.0469403	12.5085	0.0515406	0.0659777	0.636288	0.727498	0.853991	3.68434	0.0549258	0.756413
PWY.6126..superpathway.of.adenosine.nucleotides.de.novo.biosynthesis.II	3.14341e-07	0.999553	1	0.000105374	1	1	1.97101e-05	0.99999	1	5.61342e-07	0.999402	1		K00415	2.50439e-12	0.999999	0.916376	6.7353	0.346021	0.308487	0.00080524	0.999597	0.889338	2.13109e-14	1	0.975276
PWY.6138..CMP.N.acetylneuraminate.biosynthesis.I..eukaryotes.	1.11002e-06	0.999159	1	8.66368e-06	1	1	4.72417e-06	0.999998	1	1.20323e-05	0.997232	1		K00418	2.58638e-14	1	0.916376	1.46673e-09	1	0.563173	2.53e-12	1	0.889378	2.13088e-12	0.999999	0.975276
PWY.6143..CMP.pseudaminate.biosynthesis	2.52819e-05	0.995988	1	2.37659e-05	1	1	4.21819e-06	0.999998	1	7.18555e-06	0.997861	1		K00425	0.41441	0.51974	0.850645	13.9583	0.030106	0.0416722	1.93619	0.379806	0.753303	0.68924	0.406423	0.941287
PWY.6145..superpathway.of.sialic.acids.and.CMP.sialic.acids.biosynthesis	1.08882e-06	0.999167	1	8.48312e-06	1	1	4.60873e-06	0.999998	1	1.17682e-05	0.997263	1		K00426	0.163	0.686409	0.882655	2.85432	0.826896	0.515988	1.70297	0.426781	0.774328	0.23069	0.631012	0.961377
PWY.6147..6.hydroxymethyl.dihydropterin.diphosphate.biosynthesis.I	9.29297e-06	0.997568	1	3.93961e-05	1	1	1.53953e-05	0.999992	1	6.9521e-06	0.997896	1		K00427	2.59644	0.107104	0.53995	5.26347	0.510492	0.396916	0.711911	0.700504	0.849213	0.14359	0.704738	0.965277
PWY.6151..S.adenosyl.L.methionine.cycle.I	1.38848e-05	0.997027	1	0.00022808	1	1	8.74415e-06	0.999996	1	2.91271e-05	0.995694	1		K00428	3.38755	0.0656905	0.428802	12.8498	0.0454845	0.0592556	0.138389	0.933145	0.882384	0.535968	0.464108	0.948206
PWY.6163..chorismate.biosynthesis.from.3.dehydroquinate	1.64723e-05	0.996762	1	9.74183e-05	1	1	4.43291e-06	0.999998	1	8.23732e-06	0.99771	1		K00432	0.00148662	0.969244	0.913951	1.44108	0.963312	0.553957	0.978377	0.613124	0.831348	0.047706	0.827104	0.970261
PWY.6168..flavin.biosynthesis.III..fungi.	2.63455e-07	0.99959	1	9.18984e-05	1	1	8.43596e-06	0.999996	1	2.35687e-07	0.999613	1		K00433	0.000378961	0.984469	0.915169	11.3464	0.0782418	0.0944242	3.01531	0.221429	0.640318	1.00158	0.31693	0.925935
PWY.6182..superpathway.of.salicylate.degradation	4.33022e-08	0.999834	1	6.74788e-07	1	1	1.94538e-07	1	1	4.7383e-07	0.999451	1		K00435	1.43954e-11	0.999997	0.916376	0.000278046	1	0.563173	0.00014588	0.999927	0.88937	1.59556e-08	0.999899	0.975273
PWY.6185..4.methylcatechol.degradation..ortho.cleavage.	4.68785e-09	0.999945	1	3.36541e-06	1	1	1.75895e-06	0.999999	1	4.23036e-09	0.999948	1		K00437	0.275039	0.599972	0.867981	0.939903	0.987788	0.560148	0.125231	0.939305	0.883065	0.196671	0.657421	0.962871
PWY.621..sucrose.degradation.III..sucrose.invertase.	1.42183e-05	0.996991	1	8.90116e-05	1	1	1.92274e-05	0.99999	1	9.04674e-06	0.9976	1		K00446	1.69708e-08	0.999896	0.916368	4.10288e-05	1	0.563173	0.00030077	0.99985	0.889363	8.84151e-08	0.999763	0.97527
PWY.622..starch.biosynthesis	6.60262e-07	0.999352	1	0.000113658	1	1	4.16931e-05	0.999979	1	3.84653e-06	0.998435	1		K00450	0.0732727	0.78663	0.896051	2.00272	0.919449	0.542415	2.71332	0.257519	0.674308	0.0424331	0.836796	0.970596
PWY.6263..superpathway.of.menaquinol.8.biosynthesis.II	7.33178e-09	0.999932	1	7.34936e-05	1	1	1.16926e-05	0.999994	1	1.23949e-08	0.999911	1		K00451	2.84466e-09	0.999957	0.916373	4.85375e-05	1	0.563173	0.00534955	0.997329	0.889114	8.27809e-09	0.999927	0.975274
PWY.6269..adenosylcobalamin.salvage.from.cobinamide.II	1.94716e-07	0.999648	1	3.40844e-05	1	1	8.73911e-06	0.999996	1	2.69341e-08	0.999869	1		K00452	4.86013e-10	0.999982	0.916375	0.000335314	1	0.563173	0.00350098	0.998251	0.889205	5.47663e-11	0.999994	0.975276
PWY.6270..isoprene.biosynthesis.I	0.00011297	0.99152	1	0.000285142	1	1	0.000225184	0.999887	1	5.83146e-06	0.998073	1		K00457	1.10262e-07	0.999735	0.916356	0.00134404	1	0.563173	0.00037687	0.999812	0.889359	2.50145e-07	0.999601	0.975266
PWY.6277..superpathway.of.5.aminoimidazole.ribonucleotide.biosynthesis	2.6056e-06	0.998712	1	0.000410851	1	1	0.000182933	0.999909	1	8.41685e-06	0.997685	1		K00459	5.07708	0.0242441	0.297234	10.9807	0.0889744	0.105095	0.0584323	0.971207	0.88647	1.26525	0.260659	0.911364
PWY.6282..palmitoleate.biosynthesis.I..from..5Z..dodec.5.enoate.	7.34964e-06	0.997837	1	6.0381e-05	1	1	1.96569e-05	0.99999	1	7.15243e-06	0.997866	1		K00467	0.0736526	0.786091	0.895987	0.0131957	1	0.563173	0.0372983	0.981524	0.887529	0.0136571	0.906968	0.972809
PWY.6284..superpathway.of.unsaturated.fatty.acids.biosynthesis..E..coli.	1.43852e-08	0.999904	1	0.000101713	1	1	6.72173e-06	0.999997	1	1.53371e-06	0.999012	1		K00480	0.0406185	0.840276	0.902037	10.1267	0.119416	0.134764	8.95989	0.011334	0.0835128	0.576276	0.447776	0.946418
PWY.6285..superpathway.of.fatty.acids.biosynthesis..E..coli.	5.15963e-06	0.998188	1	0.000198269	1	1	3.87277e-06	0.999998	1	1.92846e-05	0.996496	1		K00481	0.00966985	0.921666	0.909909	1.3396	0.969429	0.555521	2.09974	0.349983	0.737793	4.51068e-05	0.994641	0.975146
PWY.6305..putrescine.biosynthesis.IV	2.81339e-05	0.995768	1	0.000375132	1	1	7.15534e-06	0.999996	1	1.56631e-05	0.996842	1		K00484	1.24091e-08	0.999911	0.916369	0.000265018	1	0.563173	0.00046047	0.99977	0.889355	0.00479682	0.944783	0.973869
PWY.6309..L.tryptophan.degradation.XI..mammalian..via.kynurenine.	7.60805e-06	0.997799	1	9.69157e-05	1	1	2.09847e-07	1	1	1.20176e-05	0.997234	1		K00522	1.67761e-11	0.999997	0.916376	0.0170215	1	0.563173	0.0275279	0.98633	0.888016	2.63261e-11	0.999996	0.975276
PWY.6317..galactose.degradation.I..Leloir.pathway.	5.88546e-06	0.998064	1	2.72351e-05	1	1	2.8378e-05	0.999986	1	1.19661e-05	0.99724	1		K00523	1.0839	0.297827	0.76546	1.78192e-05	1	0.563173	0.0644596	0.968284	0.886167	0.803961	0.369912	0.935863
PWY.6318..L.phenylalanine.degradation.IV..mammalian..via.side.chain.	3.04734e-09	0.999956	1	3.28266e-05	1	1	1.33888e-06	0.999999	1	4.02485e-06	0.998399	1		K00525	0.557449	0.45529	0.833033	20.2178	0.00253265	0.00468861	0.496685	0.780093	0.862482	0.000217496	0.988233	0.974989
PWY.6338..superpathway.of.vanillin.and.vanillate.degradation	3.0959e-08	0.99986	1	1.4112e-08	1	1	2.76271e-07	1	1	4.18231e-07	0.999484	1		K00526	0.023488	0.878195	0.905869	6.81867	0.337942	0.30347	2.31166	0.314796	0.716785	0.0689419	0.792884	0.969018
PWY.6339..syringate.degradation	1.79537e-08	0.999893	1	9.10882e-06	1	1	5.79053e-08	1	1	1.71884e-07	0.999669	1		K00527	0.00151551	0.968947	0.913927	8.16077	0.22656	0.22606	0.802477	0.66949	0.843322	0.0223488	0.881163	0.972035
PWY.6344..L.ornithine.degradation.II..Stickland.reaction.	5.96619e-08	0.999805	1	4.39151e-07	1	1	1.618e-08	1	1	5.10528e-07	0.99943	1		K00528	5.32189	0.0210592	0.279318	8.30764	0.21642	0.218149	0.099349	0.951539	0.884395	2.68861	0.101068	0.799469
PWY.6353..purine.nucleotides.degradation.II..aerobic.	2.15592e-05	0.996295	1	0.000450104	1	1	4.17585e-05	0.999979	1	1.24191e-05	0.997188	1		K00529	0.0783446	0.779553	0.895206	21.593	0.00143461	0.00284457	18.4708	9.75e-05	0.00095675	0.408202	0.522883	0.953759
PWY.6383..mono.trans..poly.cis.decaprenyl.phosphate.biosynthesis	5.08241e-06	0.998201	1	4.12018e-05	1	1	1.26452e-05	0.999994	1	3.58038e-06	0.99849	1		K00532	0.612126	0.433988	0.826261	5.21341	0.516747	0.399835	5.73498	0.0568415	0.313654	3.05217	0.0806294	0.766437
PWY.6385..peptidoglycan.biosynthesis.III..mycobacteria.	4.13079e-05	0.994872	1	0.000109449	1	1	3.72527e-06	0.999998	1	4.02164e-05	0.99494	1		K00534	8.35684e-06	0.997693	0.916199	0.6378	0.995736	0.562122	0.00750792	0.996253	0.889008	0.136526	0.711759	0.965608
PWY.6386..UDP.N.acetylmuramoyl.pentapeptide.biosynthesis.II..lysine.containing.	6.16615e-05	0.993735	1	0.000163833	1	1	3.51049e-06	0.999998	1	4.22938e-05	0.994811	1		K00537	3.82813	0.0503992	0.387601	26.0016	0.000222488	0.000542548	1.07554	0.58405	0.824426	1.32538	0.24963	0.907809
PWY.6387..UDP.N.acetylmuramoyl.pentapeptide.biosynthesis.I..meso.diaminopimelate.containing.	5.86879e-05	0.993888	1	0.000158315	1	1	4.10558e-06	0.999998	1	3.95077e-05	0.994985	1		K00540	1.63743	0.200678	0.687411	21.1137	0.0017503	0.00338989	1.69113	0.429315	0.775361	3.35031	0.0671923	0.759824
PWY.6396..superpathway.of.2.3.butanediol.biosynthesis	9.39152e-07	0.999227	1	7.46534e-06	1	1	4.03836e-06	0.999998	1	1.02876e-05	0.997441	1		K00547	0.103948	0.747142	0.891155	14.8576	0.0213933	0.0308483	0.470862	0.79023	0.864006	2.40755e-06	0.998762	0.975246
PWY.6435..4.hydroxybenzoate.biosynthesis.V	7.6093e-06	0.997799	1	2.96162e-05	1	1	1.9031e-06	0.999999	1	1.32549e-07	0.99971	1		K00548	4.00803	0.045284	0.373707	11.8151	0.0662237	0.0819474	1.84082	0.398356	0.762057	0.47541	0.490509	0.950857
PWY.6467..Kdo.transfer.to.lipid.IVA.III..Chlamydia.	7.10334e-08	0.999787	1	3.02243e-05	1	1	1.14276e-05	0.999994	1	8.01392e-08	0.999774	1		K00549	1.82991	0.176138	0.658723	6.12241	0.409618	0.34559	0.0935356	0.954309	0.884692	4.15646	0.041476	0.750428
PWY.6470..peptidoglycan.biosynthesis.V...beta..lactam.resistance.	1.13568e-05	0.997311	1	5.36433e-05	1	1	7.4339e-06	0.999996	1	9.16091e-06	0.997585	1		K00554	0.000762636	0.977969	0.914653	12.0281	0.0613446	0.076704	2.04151	0.360322	0.743386	0.295941	0.586438	0.958563
PWY.6471..peptidoglycan.biosynthesis.IV..Enterococcus.faecium.	4.50093e-05	0.994647	1	0.000150103	1	1	1.81835e-06	0.999999	1	9.27796e-05	0.992315	1		K00556	0.00528516	0.942046	0.911686	97.5002	8.33367e-19	4.12045e-17	35.6936	1.78e-08	1.14e-06	1.01418	0.313904	0.925275
PWY.6478..GDP.D.glycero..alpha..D.manno.heptose.biosynthesis	1.85082e-05	0.996567	1	1.5763e-05	1	1	6.59116e-06	0.999997	1	1.06343e-07	0.99974	1		K00557	4.24828	0.03929	0.357164	27.9661	9.53544e-05	0.000257072	0.40303	0.817491	0.867942	0.102301	0.749085	0.967265
PWY.6507..4.deoxy.L.threo.hex.4.enopyranuronate.degradation	2.50668e-06	0.998737	1	5.02114e-05	1	1	2.26408e-06	0.999999	1	4.64819e-07	0.999456	1		K00558	0.0450061	0.831993	0.901159	4.83645	0.564954	0.421417	2.82104	0.244016	0.662371	0.350827	0.553646	0.956216
PWY.6519..8.amino.7.oxononanoate.biosynthesis.I	1.29516e-05	0.997129	1	0.000422152	1	1	0.000107382	0.999946	1	5.03221e-06	0.99821	1		K00560	0.440217	0.507018	0.847469	6.6318	0.356243	0.314731	0.0826106	0.959536	0.885248	0.250265	0.616889	0.960527
PWY.6527..stachyose.degradation	1.54108e-06	0.99901	1	0.000109979	1	1	1.15511e-05	0.999994	1	5.60736e-05	0.994025	1		K00563	0.231705	0.630263	0.873523	37.0847	1.69518e-06	7.40261e-06	0.814077	0.665619	0.842555	0.887373	0.34619	0.931768
PWY.6531..mannitol.cycle	1.00338e-06	0.999201	1	2.82665e-05	1	1	1.47063e-05	0.999993	1	2.38506e-06	0.998768	1		K00564	0.65804	0.417253	0.820543	27.0437	0.000142101	0.000364698	0.730602	0.693988	0.848013	0.0014825	0.969286	0.974512
PWY.6545..pyrimidine.deoxyribonucleotides.de.novo.biosynthesis.III	4.97754e-05	0.994371	1	9.62713e-05	1	1	1.11891e-06	0.999999	1	8.55987e-06	0.997666	1		K00566	5.32026	0.0210789	0.279438	25.0266	0.00033761	0.000785431	2.61414	0.270611	0.685104	0.0413868	0.838793	0.970664
PWY.6549..L.glutamine.biosynthesis.III	2.48366e-05	0.996024	1	2.71903e-05	1	1	7.56083e-07	1	1	6.71647e-06	0.997932	1		K00567	0.00323737	0.954627	0.912748	12.2323	0.0569827	0.0719226	3.04251	0.218437	0.637179	1.34774	0.245674	0.906463
PWY.6562..norspermidine.biosynthesis	1.64643e-06	0.998976	1	2.91335e-05	1	1	9.45435e-06	0.999995	1	3.53413e-07	0.999526	1		K00568	0.122047	0.726825	0.888452	18.6211	0.00485386	0.00823384	1.37461	0.50293	0.801722	0.193347	0.660145	0.963018
PWY.6565..superpathway.of.polyamine.biosynthesis.III	1.93261e-06	0.998891	1	1.31284e-05	1	1	1.02672e-06	0.999999	1	2.67125e-06	0.998696	1		K00570	4.10337e-11	0.999995	0.916376	1.19305e-06	1	0.563173	0.00017604	0.999912	0.889369	1.12756e-10	0.999992	0.975276
PWY.6588..pyruvate.fermentation.to.acetone	8.5729e-06	0.997664	1	0.000147821	1	1	4.72463e-05	0.999976	1	6.7923e-06	0.997921	1		K00571	0.239838	0.624323	0.872474	16.1173	0.0131381	0.0202183	3.09043	0.213266	0.631622	3.70922	0.0541127	0.756133
PWY.6590..superpathway.of.Clostridium.acetobutylicum.acidogenic.fermentation	1.41113e-05	0.997003	1	2.248e-05	1	1	1.11407e-06	0.999999	1	1.62109e-07	0.999679	1		K00573	4.84063	0.0277968	0.31427	19.494	0.00340579	0.00605234	0.40822	0.815373	0.867644	0.975603	0.323287	0.927286
PWY.6595..superpathway.of.guanosine.nucleotides.degradation..plants.	4.30375e-06	0.998345	1	7.96861e-06	1	1	3.73655e-06	0.999998	1	2.00676e-06	0.99887	1		K00574	2.59437	0.107244	0.540275	19.4143	0.00351824	0.00622007	2.14949	0.341384	0.732952	3.78123	0.0518305	0.755303
PWY.6606..guanosine.nucleotides.degradation.II	1.3652e-05	0.997052	1	5.64883e-05	1	1	1.4839e-06	0.999999	1	4.05554e-06	0.998393	1		K00575	7.43527	0.00639579	0.146094	23.1173	0.00075812	0.00160611	0.279543	0.869557	0.87486	0.95494	0.328465	0.92835
PWY.6608..guanosine.nucleotides.degradation.III	7.71294e-07	0.999299	1	0.00032349	1	1	2.3116e-05	0.999988	1	1.01525e-07	0.999746	1		K00588	0.0200241	0.88747	0.906761	0.861541	0.990321	0.560779	0.577184	0.749318	0.857638	0.083447	0.772679	0.968233
PWY.6609..adenine.and.adenosine.salvage.III	5.58978e-06	0.998114	1	0.000109739	1	1	1.01063e-05	0.999995	1	2.31908e-05	0.996158	1		K00590	0.325368	0.568399	0.861662	4.94162	0.551322	0.415473	0.260092	0.878055	0.87592	0.264201	0.607248	0.959926
PWY.6612..superpathway.of.tetrahydrofolate.biosynthesis	3.82452e-06	0.99844	1	0.000182042	1	1	1.83075e-05	0.999991	1	6.74998e-06	0.997927	1		K00595	1.03615	0.308718	0.771847	5.59796	0.469697	0.377161	1.25752	0.533253	0.810865	1.1708	0.279238	0.91677
PWY.6628..superpathway.of.L.phenylalanine.biosynthesis	7.15964e-06	0.997865	1	0.000118022	1	1	1.52291e-05	0.999992	1	3.10498e-06	0.998594	1		K00596	0.474233	0.491046	0.843285	0.2209	0.999793	0.563122	0.00017466	0.999913	0.889369	0.175207	0.675525	0.96383
PWY.6629..superpathway.of.L.tryptophan.biosynthesis	2.76992e-05	0.995801	1	0.000276332	1	1	3.0197e-05	0.999985	1	1.96764e-05	0.996461	1		K00598	2.19838	0.138156	0.60222	7.45944	0.280437	0.265543	0.169964	0.918529	0.880736	3.80777	0.0510154	0.754989
PWY.6630..superpathway.of.L.tyrosine.biosynthesis	1.45969e-05	0.996952	1	0.000202208	1	1	1.31675e-05	0.999993	1	2.77383e-05	0.995798	1		K00600	0.769174	0.380473	0.806551	9.33466	0.155613	0.167604	0.173616	0.916853	0.880544	3.34747	0.0673085	0.75985
PWY.6676..superpathway.of.sulfide.oxidation..phototrophic.sulfur.bacteria.	7.27117e-09	0.999932	1	8.09014e-08	1	1	3.60274e-08	1	1	8.21341e-08	0.999771	1		K00602	0.497136	0.480761	0.840468	6.87789	0.332287	0.299915	0.139167	0.932782	0.882344	3.97686	0.0461294	0.752882
PWY.6690..cinnamate.and.3.hydroxycinnamate.degradation.to.2.oxopent.4.enoate	3.31081e-08	0.999855	1	8.51256e-05	1	1	3.27349e-05	0.999984	1	1.00212e-06	0.999201	1		K00603	0.000382337	0.9844	0.915163	8.25532	0.219989	0.220952	7.94651	0.0188121	0.131375	0.00328709	0.95428	0.974122
PWY.6700..queuosine.biosynthesis	4.19577e-05	0.994832	1	0.0006847	1	1	0.000232637	0.999884	1	9.8713e-05	0.992073	1		K00604	0.000203288	0.988624	0.915495	9.83545	0.131755	0.146306	2.68313	0.261436	0.677615	4.07218	0.043595	0.751609
PWY.6703..preQ0.biosynthesis	5.79781e-07	0.999392	1	0.00011976	1	1	3.88726e-05	0.999981	1	1.62764e-06	0.998982	1		K00605	0.0250271	0.8743	0.905489	90.2874	2.64083e-17	9.57263e-16	35.0784	2.41e-08	1.39e-06	0.394282	0.530057	0.954356
PWY.6708..ubiquinol.8.biosynthesis..prokaryotic.	3.12478e-06	0.99859	1	0.000186825	1	1	7.49984e-05	0.999963	1	6.71342e-06	0.997933	1		K00606	0.0360213	0.849472	0.902995	4.611	0.594581	0.433927	2.97114	0.226373	0.645388	0.537237	0.46358	0.94815
PWY.6731..starch.degradation.III	1.09318e-06	0.999166	1	1.30386e-05	1	1	3.67843e-06	0.999998	1	3.10999e-06	0.998593	1		K00609	0.0176658	0.894262	0.907404	7.06509	0.31487	0.288733	2.85252	0.240206	0.658843	0.222524	0.637124	0.961733
PWY.6737..starch.degradation.V	1.50784e-08	0.999902	1	6.14066e-05	1	1	1.41166e-06	0.999999	1	9.6282e-08	0.999752	1		K00610	0.570314	0.450134	0.831443	6.46768	0.372886	0.324661	1.87577	0.391455	0.758873	4.22985	0.0397189	0.749357
PWY.6748..nitrate.reduction.VII..denitrification.	4.11609e-08	0.999838	1	6.97829e-07	1	1	4.316e-07	1	1	5.32685e-07	0.999418	1		K00611	1.95602	0.16194	0.639586	7.4527	0.281001	0.265935	0.0130615	0.993491	0.888733	4.89768	0.0268927	0.737507
PWY.6749..CMP.legionaminate.biosynthesis.I	4.66224e-06	0.998277	1	9.78556e-06	1	1	2.94207e-06	0.999999	1	9.85248e-06	0.997496	1		K00613	4.80826e-10	0.999983	0.916375	0.0569898	0.999996	0.563172	0.0413203	0.979552	0.887328	4.13818e-08	0.999838	0.975272
PWY.6760..xylose.degradation.III	7.03208e-08	0.999788	1	7.21111e-07	1	1	3.96987e-07	1	1	1.05353e-06	0.999181	1		K00615	0.0515451	0.820396	0.899901	25.3491	0.000294182	0.0006962	0.193763	0.907664	0.87948	0.0101136	0.919895	0.973181
PWY.6763..salicortin.biosynthesis	5.21858e-08	0.999818	1	4.06312e-07	1	1	3.54881e-07	1	1	6.43738e-07	0.99936	1		K00616	1.77165	0.183179	0.667478	4.6439	0.590227	0.432122	0.262062	0.877191	0.875813	5.51241	0.0188821	0.722496
PWY.6785..hydrogen.production.VIII	4.90203e-07	0.999441	1	4.95148e-06	1	1	2.09221e-06	0.999999	1	5.34414e-06	0.998155	1		K00619	5.69547e-07	0.999398	0.91633	9.7345	0.136288	0.150453	0.181763	0.913126	0.880115	4.97813e-07	0.999437	0.975262
PWY.6803..phosphatidylcholine.acyl.editing	5.19015e-05	0.994252	1	0.000259115	1	1	6.10527e-06	0.999997	1	1.28165e-05	0.997144	1		K00620	3.74876	0.0528466	0.394493	7.99218	0.238677	0.235305	0.179447	0.914184	0.880237	3.40627	0.064949	0.759294
PWY.6823..molybdenum.cofactor.biosynthesis	3.6939e-07	0.999515	1	0.000197081	1	1	6.00252e-05	0.99997	1	7.29433e-06	0.997845	1		K00625	8.63516	0.00329737	0.0981438	32.2919	1.43438e-05	4.81152e-05	4.39572	0.111041	0.471665	3.53735	0.0600013	0.757989
PWY.6837..fatty.acid.beta.oxidation.V..unsaturated..odd.number..di.isomerase.dependent.	8.2248e-07	0.999276	1	0.000133697	1	1	5.70838e-05	0.999971	1	6.43599e-06	0.997976	1		K00626	1.7569	0.185011	0.669684	38.8654	7.60568e-07	3.63481e-06	3.46667	0.176694	0.586875	1.06473	0.302138	0.92259
PWY.6859..all.trans.farnesol.biosynthesis	3.53278e-05	0.995258	1	0.000143784	1	1	6.51505e-05	0.999967	1	1.6855e-06	0.998964	1		K00627	0.00308119	0.955733	0.91284	45.2507	4.1729e-08	2.74836e-07	3.35628	0.186721	0.600191	0.217616	0.640863	0.961948
PWY.6863..pyruvate.fermentation.to.hexanol	1.47089e-10	0.99999	1	3.49003e-05	1	1	9.20294e-07	1	1	1.8529e-06	0.998914	1		K00631	0.975521	0.323307	0.779876	47.3178	1.61694e-08	1.14973e-07	20.4795	3.57e-05	0.00041759	0.0405441	0.84042	0.970719
PWY.6876..isopropanol.biosynthesis	1.41543e-05	0.996998	1	1.10002e-05	1	1	7.63345e-07	1	1	5.26893e-06	0.998169	1		K00633	2.90377	0.0883726	0.491976	12.3702	0.0542018	0.0688676	0.127915	0.938045	0.882927	2.92908	0.0869973	0.774354
PWY.6883..pyruvate.fermentation.to.butanol.II	9.18698e-07	0.999235	1	3.39697e-05	1	1	3.13462e-06	0.999998	1	6.06034e-07	0.999379	1		K00634	0.0447912	0.832388	0.901201	13.3938	0.0371921	0.0500067	1.64911	0.438429	0.778999	0.716627	0.397253	0.940013
PWY.6886..1.butanol.autotrophic.biosynthesis	1.05114e-08	0.999918	1	6.44457e-06	1	1	1.4697e-07	1	1	1.33952e-08	0.999908	1		K00639	2.41662	0.120054	0.568144	26.0885	0.000214345	0.000524644	4.31167	0.115807	0.482149	0.0192889	0.889542	0.972291
PWY.6891..thiazole.biosynthesis.II..Bacillus.	6.42439e-07	0.99936	1	0.000381198	1	1	0.000125101	0.999937	1	1.11208e-06	0.999159	1		K00640	0.419255	0.517309	0.850048	21.8178	0.00130645	0.00261584	4.30906	0.115958	0.482474	0.00883975	0.925093	0.973327
PWY.6892..thiazole.biosynthesis.I..E..coli.	3.58726e-07	0.999522	1	0.000492829	1	1	0.000148676	0.999926	1	4.8438e-06	0.998244	1		K00641	1.13332	0.287068	0.758791	9.57269	0.143839	0.157256	1.79937	0.406697	0.765794	0.0163391	0.898288	0.972553
PWY.6895..superpathway.of.thiamin.diphosphate.biosynthesis.II	3.66443e-07	0.999517	1	0.000328215	1	1	4.3977e-05	0.999978	1	3.08245e-06	0.998599	1		K00643	5.2335e-05	0.994228	0.915931	2.71771e-06	1	0.563173	1.84e-05	0.999991	0.889377	8.06072e-08	0.999773	0.97527
PWY.6897..thiamin.salvage.II	3.65964e-06	0.998474	1	7.32677e-05	1	1	2.21461e-05	0.999989	1	3.26776e-05	0.995439	1		K00645	0.062079	0.80324	0.897981	10.588	0.101977	0.117953	3.02553	0.2203	0.63914	0.047811	0.826917	0.970255
PWY.6901..superpathway.of.glucose.and.xylose.degradation	4.05455e-05	0.994919	1	6.35869e-05	1	1	7.56357e-06	0.999996	1	7.16166e-05	0.993248	1		K00647	0.0241656	0.876464	0.905701	3.36411	0.761952	0.495545	3.15825	0.206156	0.623698	0.0424117	0.836837	0.970597
PWY.6936..seleno.amino.acid.biosynthesis	2.18165e-05	0.996273	1	8.12182e-05	1	1	1.05904e-05	0.999995	1	5.18444e-06	0.998183	1		K00648	0.0214609	0.88353	0.906384	12.9191	0.0443395	0.057961	1.85249	0.396039	0.760997	0.111524	0.738415	0.966808
PWY.6953..dTDP.3.acetamido.3.6.dideoxy..alpha..D.galactose.biosynthesis	2.16425e-06	0.998826	1	1.1271e-05	1	1	1.73846e-06	0.999999	1	5.53084e-06	0.998124	1		K00651	3.4322	0.0639369	0.424445	3.97352	0.68026	0.467239	0.0813521	0.96014	0.885312	2.75509	0.0969456	0.79271
PWY.6969..TCA.cycle.V..2.oxoglutarate.ferredoxin.oxidoreductase.	6.65543e-06	0.997942	1	5.76892e-05	1	1	8.52873e-06	0.999996	1	1.34293e-05	0.997076	1		K00652	0.763476	0.382243	0.807275	14.418	0.0252996	0.0357337	3.36553	0.185859	0.59908	0.126316	0.722283	0.966092
PWY.6992..1.5.anhydrofructose.degradation	4.80158e-08	0.999825	1	4.43079e-07	1	1	6.20482e-07	1	1	9.51411e-07	0.999222	1		K00653	1.53194e-12	0.999999	0.916376	0.0082348	1	0.563173	0.00789669	0.996059	0.888988	0.0399081	0.84166	0.970761
PWY.7003..glycerol.degradation.to.butanol	1.62469e-06	0.998983	1	0.000128894	1	1	1.71668e-06	0.999999	1	9.8032e-07	0.99921	1		K00655	0.749767	0.38655	0.809012	5.88775	0.435882	0.359776	0.280192	0.869275	0.874824	3.61297	0.0573306	0.757194
PWY.7007..methyl.ketone.biosynthesis	1.94571e-07	0.999648	1	1.74243e-06	1	1	8.77279e-07	1	1	2.20756e-06	0.998815	1		K00656	3.53158	0.0602104	0.414683	12.2581	0.0564519	0.0713347	1.22904	0.540901	0.813039	0.00533175	0.941791	0.973788
PWY.7013..L.1.2.propanediol.degradation	2.58033e-06	0.998718	1	0.000334969	1	1	7.8686e-05	0.999961	1	1.01572e-06	0.999196	1		K00657	0.00649519	0.935766	0.911146	13.1874	0.0401547	0.0533514	8.41584	0.0148772	0.106831	3.32851	0.0680885	0.760026
PWY.7031..protein.N.glycosylation..bacterial.	3.10277e-05	0.995556	1	2.46191e-05	1	1	1.01283e-05	0.999995	1	1.08226e-05	0.997375	1		K00658	0.146416	0.701984	0.884959	63.8392	7.4434e-12	1.01351e-10	25.9621	2.3e-06	4.69e-05	0.445969	0.504255	0.952133
PWY.7039..phosphatidate.metabolism..as.a.signaling.molecule	1.65358e-07	0.999676	1	6.04715e-07	1	1	6.08862e-07	1	1	7.574e-07	0.999306	1		K00661	2.08733	0.148525	0.619422	4.96008	0.548943	0.414423	0.369959	0.831121	0.869826	1.98392	0.158978	0.862469
PWY.7090..UDP.2.3.diacetamido.2.3.dideoxy..alpha..D.mannuronate.biosynthesis	4.47444e-08	0.999831	1	4.99954e-07	1	1	1.34309e-07	1	1	2.81996e-07	0.999576	1		K00662	5.14597	0.0233004	0.292215	7.84543	0.249648	0.243487	0.15806	0.924012	0.88136	1.94574	0.163047	0.86544
PWY.7094..fatty.acid.salvage	3.79037e-06	0.998447	1	1.03522e-05	1	1	5.45063e-06	0.999997	1	1.75217e-07	0.999666	1		K00666	0.516232	0.472453	0.838116	1.3553	0.968521	0.555289	0.019894	0.990102	0.888395	0.0252146	0.873833	0.971807
PWY.7097..vanillin.and.vanillate.degradation.I	3.0959e-08	0.99986	1	1.4112e-08	1	1	2.76271e-07	1	1	4.18231e-07	0.999484	1		K00670	4.81236e-10	0.999982	0.916375	3.51044e-05	1	0.563173	0.00141173	0.999294	0.889308	8.88734e-10	0.999976	0.975275
PWY.7098..vanillin.and.vanillate.degradation.II	3.06588e-08	0.99986	1	1.75199e-07	1	1	2.41028e-07	1	1	3.05987e-07	0.999559	1		K00673	0.696178	0.404071	0.815767	30.4154	3.27673e-05	0.00010024	13.9402	0.00093956	0.00749719	0.444496	0.504961	0.952196
PWY.7111..pyruvate.fermentation.to.isobutanol..engineered.	7.02595e-05	0.993312	1	0.000316423	1	1	1.82612e-05	0.999991	1	6.98701e-05	0.993331	1		K00674	1.27388	0.259041	0.739491	8.74506	0.188432	0.195648	0.00563081	0.997189	0.8891	3.3887	0.0656449	0.759462
PWY.7115..C4.photosynthetic.carbon.assimilation.cycle..NAD.ME.type	2.46426e-08	0.999875	1	5.01895e-05	1	1	6.60184e-06	0.999997	1	3.03869e-05	0.995602	1		K00675	0.0586093	0.808708	0.898601	53.7508	8.28191e-10	7.95035e-09	32.7869	7.59e-08	3.37e-06	0.17586	0.674956	0.9638
PWY.7117..C4.photosynthetic.carbon.assimilation.cycle..PEPCK.type	5.65735e-05	0.993999	1	0.000104736	1	1	1.10374e-05	0.999994	1	4.28234e-05	0.994779	1		K00677	0.0911978	0.76266	0.893133	10.4585	0.106624	0.122474	3.36194	0.186193	0.599511	1.51815	0.2179	0.895783
PWY.7118..chitin.degradation.to.ethanol	2.02707e-09	0.999964	1	2.83923e-05	1	1	4.40762e-06	0.999998	1	4.59724e-09	0.999946	1		K00680	0.0442335	0.83342	0.901311	29.5253	4.83775e-05	0.000141215	0.11012	0.946428	0.883843	0.69497	0.404479	0.941021
PWY.7165..L.ascorbate.biosynthesis.VI..engineered.pathway.	1.58868e-07	0.999682	1	1.23316e-06	1	1	5.89866e-07	1	1	1.41979e-06	0.999049	1		K00681	0.212306	0.644966	0.876049	17.1188	0.00885658	0.0142258	4.27666	0.117852	0.486521	0.227069	0.633706	0.961535
PWY.7184..pyrimidine.deoxyribonucleotides.de.novo.biosynthesis.I	7.24264e-07	0.999321	1	0.00016351	1	1	1.57027e-05	0.999992	1	4.74076e-08	0.999826	1		K00684	3.71533	0.0539149	0.39756	13.1309	0.0410039	0.0542956	0.891094	0.640474	0.837379	0.0472948	0.827839	0.970287
PWY.7187..pyrimidine.deoxyribonucleotides.de.novo.biosynthesis.II	2.39972e-05	0.996091	1	0.000310361	1	1	2.51227e-05	0.999987	1	8.09855e-06	0.997729	1		K00685	12.1954	0.00047908	0.0374679	12.7516	0.0471541	0.0611324	0.961207	0.61841	0.832548	4.09636	0.0429758	0.751275
PWY.7196..superpathway.of.pyrimidine.ribonucleosides.salvage	1.0781e-06	0.999172	1	4.0186e-05	1	1	2.2931e-06	0.999999	1	5.16724e-06	0.998186	1		K00687	0.653161	0.418985	0.821152	24.3965	0.000441416	0.00099855	4.82771	0.0894697	0.418373	1.91111	0.166841	0.868096
PWY.7197..pyrimidine.deoxyribonucleotide.phosphorylation	1.21488e-07	0.999722	1	0.000126866	1	1	1.68829e-05	0.999992	1	1.09456e-06	0.999165	1		K00688	0.446286	0.504104	0.846723	14.065	0.0289181	0.0402267	0.190179	0.909292	0.87967	0.409662	0.522141	0.953696
PWY.7198..pyrimidine.deoxyribonucleotides.de.novo.biosynthesis.IV	9.48968e-08	0.999754	1	3.93543e-05	1	1	5.08604e-06	0.999997	1	2.05992e-06	0.998855	1		K00690	0.552225	0.45741	0.833678	22.8319	0.000854764	0.00178392	6.31233	0.0425888	0.255067	1.71262	0.190646	0.882633
PWY.7199..pyrimidine.deoxyribonucleosides.salvage	4.71358e-06	0.998268	1	8.15074e-05	1	1	7.13009e-06	0.999996	1	6.23051e-06	0.998008	1		K00691	0.287128	0.592067	0.866454	4.52748	0.605676	0.438473	0.781228	0.676641	0.844721	0.743113	0.388666	0.938768
PWY.7204..pyridoxal.5..phosphate.salvage.II..plants.	4.58828e-06	0.998291	1	0.000296399	1	1	0.000118841	0.999941	1	5.77099e-06	0.998083	1		K00694	0.417777	0.518048	0.85023	23.1699	0.000741532	0.00157616	0.163371	0.921562	0.881082	0.488606	0.48455	0.950283
PWY.7208..superpathway.of.pyrimidine.nucleobases.salvage	2.57781e-08	0.999872	1	6.56633e-05	1	1	7.77498e-06	0.999996	1	9.99078e-07	0.999202	1		K00697	0.0619711	0.803407	0.898	45.6167	3.52903e-08	2.35816e-07	17.5353	0.00015569	0.0014017	0.0212879	0.883997	0.972122
PWY.7209..superpathway.of.pyrimidine.ribonucleosides.degradation	1.12899e-06	0.999152	1	2.98792e-05	1	1	4.63126e-07	1	1	1.91935e-06	0.998895	1		K00699	2.31109e-12	0.999999	0.916376	3.24157	0.777973	0.500747	0.00067973	0.99966	0.889344	2.10139e-14	1	0.975276
PWY.7210..pyrimidine.deoxyribonucleotides.biosynthesis.from.CTP	1.11532e-07	0.999734	1	4.65219e-05	1	1	5.41728e-06	0.999997	1	2.4671e-06	0.998747	1		K00700	0.808179	0.368659	0.801582	8.33273	0.214726	0.216812	0.934571	0.626701	0.834397	1.51909	0.217758	0.895722
PWY.7211..superpathway.of.pyrimidine.deoxyribonucleotides.de.novo.biosynthesis	2.71799e-05	0.99584	1	3.27031e-05	1	1	4.20288e-07	1	1	5.57131e-06	0.998117	1		K00702	0.109274	0.740972	0.890348	6.06119	0.41637	0.349297	2.72576	0.255923	0.672942	5.56279	0.0183462	0.721057
PWY.7218..photosynthetic.3.hydroxybutanoate.biosynthesis..engineered.	8.85376e-10	0.999976	1	1.75963e-05	1	1	2.56118e-07	1	1	4.46298e-07	0.999467	1		K00703	2.64117	0.104127	0.53294	54.3392	6.30198e-10	6.18219e-09	0.986769	0.610556	0.830759	0.0620075	0.803351	0.969409
PWY.7219..adenosine.ribonucleotides.de.novo.biosynthesis	5.18146e-06	0.998184	1	0.000323042	1	1	0.000146062	0.999927	1	1.84684e-05	0.996571	1		K00705	0.0896867	0.764576	0.893372	28.8616	6.46187e-05	0.000182289	0.396981	0.819968	0.868288	0.0158264	0.899888	0.972601
PWY.7220..adenosine.deoxyribonucleotides.de.novo.biosynthesis.II	1.4792e-05	0.996931	1	0.000379315	1	1	7.00895e-05	0.999965	1	2.21121e-08	0.999881	1		K00710	6.76944e-11	0.999993	0.916375	7.84074e-05	1	0.563173	0.0027805	0.998611	0.889241	3.34177e-13	1	0.975276
PWY.7221..guanosine.ribonucleotides.de.novo.biosynthesis	6.88321e-06	0.997907	1	0.000285206	1	1	0.00011077	0.999945	1	2.2598e-06	0.998801	1		K00712	2.25985e-06	0.998801	0.916284	1.05194	0.983566	0.559093	0.54857	0.760115	0.859376	4.13813e-07	0.999487	0.975264
PWY.7222..guanosine.deoxyribonucleotides.de.novo.biosynthesis.II	1.4792e-05	0.996931	1	0.000379315	1	1	7.00895e-05	0.999965	1	2.21121e-08	0.999881	1		K00721	1.97008	0.160439	0.637437	35.891	2.89443e-06	1.16734e-05	0.217621	0.8969	0.87821	1.68531	0.19422	0.884544
PWY.7228..superpathway.of.guanosine.nucleotides.de.novo.biosynthesis.I	5.52026e-07	0.999407	1	0.000167757	1	1	1.40598e-05	0.999993	1	5.84546e-07	0.99939	1		K00743	4.51194e-12	0.999998	0.916376	2.1948e-05	1	0.563173	0.00067557	0.999662	0.889344	4.3466e-14	1	0.975276
PWY.7229..superpathway.of.adenosine.nucleotides.de.novo.biosynthesis.I	7.24674e-07	0.999321	1	0.000134186	1	1	4.15217e-05	0.999979	1	3.53735e-06	0.998499	1		K00748	0.92091	0.337236	0.787031	9.39938	0.152332	0.164751	1.91276	0.384282	0.755473	0.967124	0.325398	0.927724
PWY.7234..inosine.5..phosphate.biosynthesis.III	2.48473e-05	0.996023	1	0.000115593	1	1	9.66556e-07	1	1	9.23666e-05	0.992332	1		K00754	0.0345296	0.852585	0.903315	2.50371	0.868053	0.528107	1.44504	0.485527	0.796065	0.137182	0.711099	0.965577
PWY.7237..myo...chiro..and.scillo.inositol.degradation	5.01235e-06	0.998214	1	0.000240671	1	1	1.59458e-05	0.999992	1	5.69389e-05	0.993979	1		K00756	1.0372	0.308473	0.771707	6.87193	0.332854	0.300272	0.561516	0.755211	0.858591	0.379835	0.537691	0.954975
PWY.7242..D.fructuronate.degradation	1.68612e-06	0.998964	1	7.65557e-05	1	1	1.12105e-05	0.999994	1	6.11308e-07	0.999376	1		K00757	0.0109815	0.91654	0.909451	20.0013	0.00276794	0.00506719	3.71688	0.155916	0.556251	0.0522379	0.819214	0.969984
PWY.7245..superpathway.NAD.NADP...NADH.NADPH.interconversion..yeast.	1.02768e-07	0.999744	1	9.96317e-07	1	1	3.94215e-07	1	1	1.21015e-06	0.999122	1		K00758	0.23736	0.626119	0.872793	31.1527	2.3703e-05	7.48355e-05	1.18125	0.553981	0.816644	0.862312	0.353092	0.933013
PWY.724..superpathway.of.L.lysine..L.threonine.and.L.methionine.biosynthesis.II	2.57368e-05	0.995952	1	7.94963e-05	1	1	7.38709e-06	0.999996	1	4.19626e-05	0.994831	1		K00759	0.364104	0.546236	0.856853	11.7566	0.0676235	0.0834316	0.989586	0.609697	0.830561	0.215383	0.64258	0.962046
PWY.7254..TCA.cycle.VII..acetate.producers.	1.31823e-05	0.997103	1	6.31321e-05	1	1	3.22393e-06	0.999998	1	1.2136e-05	0.99722	1		K00760	2.86025	0.0907936	0.498732	12.3293	0.0550131	0.0697417	0.122467	0.940603	0.883208	3.8435	0.0499393	0.75456
PWY.7268..NAD.NADP.NADH.NADPH.cytosolic.interconversion..yeast.	2.02118e-07	0.999641	1	1.69789e-06	1	1	9.08727e-07	1	1	2.33291e-06	0.998781	1		K00761	0.501677	0.478764	0.839909	4.65553	0.58869	0.431482	3.24112	0.197788	0.613924	0.0197527	0.88823	0.972251
PWY.7269..NAD.NADP.NADH.NADPH.mitochondrial.interconversion..yeast.	3.49978e-06	0.998507	1	0.000263626	1	1	9.04234e-05	0.999955	1	8.98459e-06	0.997608	1		K00762	0.335646	0.562354	0.860383	10.217	0.115806	0.131317	1.15629	0.560938	0.818505	0.148885	0.699603	0.965031
PWY.7270..L.methionine.salvage.cycle.II..plants.	1.34712e-07	0.999707	1	1.28768e-06	1	1	7.07992e-07	1	1	1.69548e-06	0.998961	1		K00763	9.88829e-06	0.997491	0.916183	16.2083	0.0126788	0.0195942	2.36967	0.305797	0.71086	0.292815	0.588422	0.958697
PWY.7279..aerobic.respiration.II..cytochrome.c...yeast.	4.93939e-05	0.994392	1	8.6188e-05	1	1	5.40772e-07	1	1	8.01716e-06	0.997741	1		K00764	0.0593788	0.807481	0.898463	9.28246	0.158305	0.169927	3.09471	0.21281	0.631125	0.275045	0.599967	0.959459
PWY.7282..4.amino.2.methyl.5.phosphomethylpyrimidine.biosynthesis..yeast.	4.36404e-06	0.998333	1	0.000359318	1	1	4.85267e-05	0.999976	1	7.01142e-06	0.997887	1		K00765	0.642538	0.422793	0.822478	4.66298	0.587706	0.431072	0.23156	0.890671	0.877463	4.16513	0.0412643	0.750304
PWY.7288..fatty.acid..beta..oxidation..peroxisome..yeast.	1.22722e-07	0.99972	1	3.54577e-08	1	1	2.58536e-07	1	1	6.45818e-05	0.993588	1		K00766	0.798601	0.371512	0.802805	4.14272	0.657369	0.458729	0.334236	0.8461	0.871835	2.91973	0.0875026	0.775365
PWY.7294..xylose.degradation.IV	2.99527e-08	0.999862	1	1.31789e-05	1	1	1.4168e-06	0.999999	1	3.66362e-06	0.998473	1		K00767	3.41428	0.0646347	0.426197	9.92523	0.127836	0.142681	0.365653	0.832913	0.870069	1.76769	0.183668	0.878715
PWY.7312..dTDP.D..beta..fucofuranose.biosynthesis	3.18582e-07	0.99955	1	9.57441e-06	1	1	2.48248e-06	0.999999	1	5.02521e-08	0.999821	1		K00768	1.65398	0.198418	0.684972	33.4452	8.60751e-06	3.05561e-05	0.24207	0.886003	0.876896	0.357442	0.54993	0.955933
PWY.7315..dTDP.N.acetylthomosamine.biosynthesis	2.90644e-06	0.99864	1	0.00030372	1	1	0.000131982	0.999934	1	1.05354e-07	0.999741	1		K00769	6.17481	0.0129582	0.217191	26.1954	0.000204734	0.000503498	0.0896156	0.956181	0.884892	1.63826	0.200564	0.887786
PWY.7316..dTDP.N.acetylviosamine.biosynthesis	1.2758e-07	0.999715	1	1.11882e-06	1	1	5.29723e-07	1	1	1.48269e-06	0.999028	1		K00772	0.476893	0.489833	0.842958	8.226	0.222009	0.22253	0.817718	0.664408	0.842313	0.000433914	0.983381	0.974869
PWY.7317..superpathway.of.dTDP.glucose.derived.O.antigen.building.blocks.biosynthesis	1.28014e-07	0.999715	1	1.24247e-06	1	1	5.5614e-07	1	1	1.36871e-06	0.999067	1		K00773	0.326636	0.567647	0.861504	6.03562	0.419211	0.350844	2.14446	0.342245	0.733445	0.0272774	0.868819	0.971649
PWY.7323..superpathway.of.GDP.mannose.derived.O.antigen.building.blocks.biosynthesis	5.72247e-08	0.999809	1	4.16828e-05	1	1	2.90134e-05	0.999985	1	1.58827e-06	0.998994	1		K00782	0.270647	0.602898	0.868537	10.7651	0.0959148	0.112021	5.14092	0.0765004	0.380822	0.630716	0.427093	0.943969
PWY.7328..superpathway.of.UDP.glucose.derived.O.antigen.building.blocks.biosynthesis	1.72896e-06	0.998951	1	0.000154119	1	1	5.36818e-05	0.999973	1	1.92979e-06	0.998892	1		K00783	1.49016	0.222192	0.708866	3.55026	0.737271	0.487315	0.299756	0.860813	0.873749	2.62182	0.105403	0.806118
PWY.7332..superpathway.of.UDP.N.acetylglucosamine.derived.O.antigen.building.blocks.biosynthesis	1.62796e-08	0.999898	1	5.89276e-06	1	1	2.26876e-06	0.999999	1	2.99589e-07	0.999563	1		K00784	0.0222473	0.881431	0.906182	3.36963	0.761226	0.495306	4.68121	0.0962692	0.436296	1.35983	0.243566	0.90573
PWY.7345..superpathway.of.anaerobic.sucrose.degradation	6.24201e-06	0.998007	1	3.95413e-05	1	1	1.4777e-06	0.999999	1	1.17524e-05	0.997265	1		K00786	4.11815e-08	0.999838	0.916364	2.3348	0.886479	0.533339	0.170757	0.918165	0.880694	2.60229e-07	0.999593	0.975266
PWY.7357..thiamin.formation.from.pyrithiamine.and.oxythiamine..yeast.	2.74792e-05	0.995817	1	9.5948e-05	1	1	8.96182e-07	1	1	4.69952e-05	0.99453	1		K00787	4.11437e-11	0.999995	0.916376	6.22463e-05	1	0.563173	0.00233789	0.998832	0.889262	1.80662e-13	1	0.975276
PWY.7371..1.4.dihydroxy.6.naphthoate.biosynthesis.II	4.84562e-05	0.994446	1	5.1633e-05	1	1	4.00437e-08	1	1	4.9343e-06	0.998228	1		K00788	0.122169	0.726694	0.888434	4.53608	0.604531	0.438008	2.98893	0.224369	0.64335	1.21135	0.271065	0.914475
PWY.7373..superpathway.of.demethylmenaquinol.6.biosynthesis.II	2.77608e-05	0.995796	1	2.39496e-05	1	1	2.56587e-06	0.999999	1	1.67475e-06	0.998967	1		K00789	0.102318	0.749066	0.891404	7.23453	0.299702	0.2787	2.6421	0.266854	0.68208	0.081006	0.775939	0.968362
PWY.7374..1.4.dihydroxy.6.naphthoate.biosynthesis.I	6.03634e-07	0.99938	1	1.56987e-05	1	1	2.30897e-06	0.999999	1	1.26666e-05	0.99716	1		K00790	2.70823	0.0998316	0.522441	5.56306	0.473868	0.37924	0.194854	0.907168	0.879422	2.36906	0.123761	0.829988
PWY.7383..anaerobic.energy.metabolism..invertebrates..cytosol.	2.0604e-08	0.999885	1	2.38761e-05	1	1	6.96079e-06	0.999997	1	8.23894e-07	0.999276	1		K00791	0.800984	0.370799	0.802501	4.99184	0.54486	0.412612	0.657933	0.719667	0.852637	2.83499	0.0922316	0.784399
PWY.7384..anaerobic.energy.metabolism..invertebrates..mitochondrial.	1.4046e-06	0.999054	1	3.64551e-06	1	1	2.65561e-06	0.999999	1	6.14227e-08	0.999802	1		K00793	0.167018	0.682776	0.882104	6.48774	0.370824	0.323446	1.76753	0.413224	0.768637	0.185454	0.666728	0.96337
PWY.7385..1.3.propanediol.biosynthesis..engineered.	1.67227e-07	0.999674	1	1.61974e-05	1	1	7.11268e-06	0.999996	1	6.79891e-06	0.99792	1		K00794	0.0433082	0.835146	0.901495	9.55581	0.144648	0.157976	3.02566	0.220285	0.639125	0.402562	0.525769	0.954001
PWY.7388..octanoyl..acyl.carrier.protein..biosynthesis..mitochondria..yeast.	4.2933e-06	0.998347	1	8.88327e-05	1	1	2.10544e-05	0.999989	1	7.21748e-07	0.999322	1		K00795	3.491	0.0617032	0.418676	14.4437	0.0250538	0.0354235	0.185664	0.911347	0.879909	0.463116	0.496172	0.951391
PWY.7389..superpathway.of.anaerobic.energy.metabolism..invertebrates.	3.00525e-07	0.999563	1	2.53678e-05	1	1	1.06554e-05	0.999995	1	8.10894e-07	0.999282	1		K00796	2.70153	0.100252	0.52349	3.0254	0.805652	0.509486	0.470536	0.790359	0.864025	2.06703	0.150514	0.855851
PWY.7391..isoprene.biosynthesis.II..engineered.	3.65709e-07	0.999517	1	2.55608e-06	1	1	1.33625e-06	0.999999	1	4.1624e-06	0.998372	1		K00797	6.35547	0.011702	0.205478	31.4593	2.07102e-05	6.64921e-05	2.76925	0.250417	0.668137	0.446876	0.503822	0.952093
PWY.7392..taxadiene.biosynthesis..engineered.	3.93353e-05	0.994996	1	8.32294e-05	1	1	5.3694e-05	0.999973	1	2.7622e-06	0.998674	1		K00798	0.000137809	0.990634	0.915652	5.90991	0.433358	0.35844	1.82108	0.402306	0.763841	5.93091	0.0148775	0.709449
PWY.7400..L.arginine.biosynthesis.IV..archaebacteria.	4.6554e-05	0.994556	1	0.000240579	1	1	1.77795e-05	0.999991	1	6.98339e-05	0.993332	1		K00800	0.457743	0.498681	0.845313	7.82047	0.251553	0.244891	0.403414	0.817334	0.86792	2.54895	0.110367	0.81321
PWY.7409..phospholipid.remodeling..phosphatidylethanolamine..yeast.	5.31147e-08	0.999816	1	0.000192547	1	1	7.33711e-05	0.999963	1	3.59192e-06	0.998488	1		K00805	2.07237	0.149988	0.62173	22.6733	0.000913609	0.00188979	0.442816	0.80139	0.865645	0.44297	0.505693	0.952262
PWY.7446..sulfoglycolysis	5.53248e-07	0.999407	1	5.29127e-05	1	1	2.46854e-05	0.999988	1	1.16214e-07	0.999728	1		K00806	1.39809	0.237043	0.722036	13.0635	0.0420379	0.0554366	2.31978	0.313521	0.71596	0.325522	0.568308	0.957297
PWY.7456..mannan.degradation	2.08447e-06	0.998848	1	0.000174804	1	1	8.29364e-06	0.999996	1	9.73448e-06	0.997511	1		K00809	1.40889e-09	0.99997	0.916374	2.50999e-05	1	0.563173	0.00177611	0.999112	0.88929	4.04633e-09	0.999949	0.975275
PWY.7527..L.methionine.salvage.cycle.III	3.65008e-08	0.999848	1	0.0023041	1	1	1.09274e-05	0.999995	1	1.88977e-08	0.99989	1		K00812	0.0308864	0.860494	0.904118	9.10373	0.167828	0.178221	1.23935	0.53812	0.812254	2.0392	0.15329	0.85809
PWY.7528..L.methionine.salvage.cycle.I..bacteria.and.plants.	5.587e-09	0.99994	1	7.8676e-06	1	1	0.000111371	0.999944	1	8.81492e-09	0.999925	1		K00813	0.188572	0.664108	0.87919	67.4917	1.33505e-12	2.04636e-11	23.3407	8.54e-06	0.00013075	0.405595	0.524214	0.953871
PWY.7539..6.hydroxymethyl.dihydropterin.diphosphate.biosynthesis.III..Chlamydia.	3.5144e-06	0.998504	1	4.06084e-05	1	1	1.89187e-05	0.999991	1	6.289e-06	0.997999	1		K00816	2.16846e-11	0.999996	0.916376	3.06704e-05	1	0.563173	0.00045922	0.99977	0.889355	0.0572051	0.810969	0.969688
PWY.7560..methylerythritol.phosphate.pathway.II	8.02955e-06	0.997739	1	4.32894e-05	1	1	9.62124e-07	1	1	1.66213e-05	0.996747	1		K00817	2.3763	0.123189	0.574457	7.95213	0.241632	0.237526	0.101285	0.950619	0.884296	3.50662	0.0611241	0.758304
PWY.7616..methanol.oxidation.to.carbon.dioxide	6.76756e-08	0.999792	1	6.24056e-07	1	1	2.5869e-07	1	1	7.90518e-07	0.999291	1		K00818	0.707099	0.400409	0.814395	7.18506	0.304072	0.28162	0.397251	0.819857	0.868273	3.4797	0.062126	0.758575
PWY.7644..heparin.degradation	4.87446e-09	0.999944	1	3.82007e-06	1	1	8.47255e-08	1	1	7.3849e-08	0.999783	1		K00820	0.854572	0.355262	0.795629	5.77694	0.448635	0.366446	1.63047	0.442535	0.780599	2.48564	0.11489	0.819233
PWY.7663..gondoate.biosynthesis..anaerobic.	7.18237e-07	0.999324	1	0.000118103	1	1	2.00635e-05	0.99999	1	4.23115e-06	0.998359	1		K00821	17.3308	3.1405e-05	0.00636207	19.7464	0.00307236	0.00554466	4.79365	0.0910065	0.422523	1.45804	0.227243	0.899638
PWY.7664..oleate.biosynthesis.IV..anaerobic.	6.1698e-06	0.998018	1	6.32174e-05	1	1	2.19089e-05	0.999989	1	6.37971e-06	0.997985	1		K00822	2.02471e-11	0.999996	0.916376	4.43306e-05	1	0.563173	0.00122312	0.999389	0.889317	1.7131e-13	1	0.975276
PWY.821..superpathway.of.sulfur.amino.acid.biosynthesis..Saccharomyces.cerevisiae.	5.20993e-06	0.998179	1	6.60335e-05	1	1	1.31005e-05	0.999993	1	2.55051e-05	0.99597	1		K00823	1.69752	0.192612	0.678529	12.0501	0.0608598	0.076177	0.951783	0.621331	0.833204	0.0681326	0.794075	0.969063
PWY.841..superpathway.of.purine.nucleotides.de.novo.biosynthesis.I	2.7446e-06	0.998678	1	2.2437e-05	1	1	2.78919e-06	0.999999	1	1.80787e-06	0.998927	1		K00824	0.00414977	0.948637	0.912246	3.77659	0.70688	0.476806	1.48431	0.476087	0.792859	0.0186293	0.891435	0.972348
PWY.922..mevalonate.pathway.I	7.11084e-07	0.999327	1	5.72101e-06	1	1	3.07161e-06	0.999998	1	7.76908e-06	0.997776	1		K00826	0.847477	0.357267	0.796543	4.72624	0.579374	0.427574	0.28205	0.868468	0.874722	4.59127	0.0321351	0.743446
PWY0.1061..superpathway.of.L.alanine.biosynthesis	4.58988e-05	0.994594	1	9.58534e-05	1	1	1.37498e-05	0.999993	1	5.95794e-05	0.993841	1		K00827	0.000884648	0.976272	0.914517	0.109432	0.999974	0.563167	0.00262407	0.998689	0.889248	1.03557e-05	0.997432	0.975214
PWY0.1241..ADP.L.glycero..beta..D.manno.heptose.biosynthesis	9.11782e-06	0.997591	1	0.000253082	1	1	4.76832e-05	0.999976	1	3.95517e-08	0.999841	1		K00831	3.21231	0.0730863	0.446687	4.12703	0.65949	0.459529	0.793687	0.672439	0.843902	5.33905	0.0208529	0.727192
PWY0.1261..anhydromuropeptides.recycling	1.15303e-06	0.999143	1	0.000319969	1	1	7.47405e-05	0.999963	1	9.41654e-06	0.997552	1		K00832	3.74423	0.0529901	0.394885	24.6823	0.000390924	0.000895922	3.8996	0.142303	0.533599	0.15746	0.691506	0.964636
PWY0.1277..3.phenylpropanoate.and.3..3.hydroxyphenyl.propanoate.degradation	1.15515e-05	0.997288	1	8.80015e-05	1	1	8.18384e-05	0.999959	1	6.52714e-06	0.997962	1		K00833	0.114449	0.735135	0.889574	30.7472	2.83268e-05	8.78624e-05	3.495	0.174209	0.583436	0.0621764	0.803089	0.969399
PWY0.1296..purine.ribonucleosides.degradation	6.27613e-05	0.993679	1	0.000416585	1	1	7.21942e-05	0.999964	1	7.76357e-05	0.99297	1		K00835	0.352845	0.552507	0.858247	80.5612	2.73572e-15	6.49406e-14	32.4649	8.92e-08	3.78e-06	0.00811729	0.928211	0.973415
PWY0.1297..superpathway.of.purine.deoxyribonucleosides.degradation	2.84359e-05	0.995745	1	0.000302995	1	1	6.95067e-05	0.999965	1	1.91831e-05	0.996505	1		K00836	0.00310345	0.955574	0.912827	3.3887	0.758715	0.49448	3.02155	0.220739	0.639599	0.711885	0.398819	0.940234
PWY0.1298..superpathway.of.pyrimidine.deoxyribonucleosides.degradation	3.19007e-05	0.995494	1	0.000164746	1	1	3.46325e-05	0.999983	1	2.96292e-05	0.995657	1		K00837	0.371778	0.542037	0.855904	6.1863	0.402648	0.341719	0.109202	0.946863	0.88389	0.539592	0.462602	0.948046
PWY0.1319..CDP.diacylglycerol.biosynthesis.II	2.22067e-07	0.999624	1	0.000130797	1	1	2.92168e-06	0.999999	1	1.69724e-05	0.996713	1		K00839	1.12379	0.289104	0.760082	21.808	0.0013118	0.00262548	2.32818	0.312206	0.715105	0.243556	0.621649	0.960818
PWY0.1338..polymyxin.resistance	1.65165e-07	0.999676	1	0.000140045	1	1	4.91263e-05	0.999975	1	3.87863e-06	0.998429	1		K00840	0.519017	0.471261	0.837773	31.6654	1.89127e-05	6.13437e-05	2.08586	0.352421	0.739133	0.00224053	0.962247	0.974331
PWY0.1415..superpathway.of.heme.biosynthesis.from.uroporphyrinogen.III	9.95848e-06	0.997482	1	0.000338686	1	1	7.60513e-05	0.999962	1	9.21885e-07	0.999234	1		K00841	2.385	0.122505	0.573096	7.43707	0.28231	0.266843	2.1805	0.336133	0.729907	2.61869	0.105611	0.806426
PWY0.1479..tRNA.processing	2.55719e-06	0.998724	1	0.000136402	1	1	6.80893e-06	0.999997	1	4.71624e-09	0.999945	1		K00842	0.0173585	0.895181	0.90749	4.4436	0.616875	0.442989	0.192854	0.908076	0.879528	4.47703e-08	0.999831	0.975272
PWY0.1533..methylphosphonate.degradation.I	6.499e-07	0.999357	1	0.000197362	1	1	8.38044e-05	0.999958	1	5.9514e-06	0.998054	1		K00844	1.91453	0.166461	0.645908	19.3236	0.00365065	0.00641537	0.260601	0.877832	0.875893	0.0106709	0.917725	0.973119
PWY0.1586..peptidoglycan.maturation..meso.diaminopimelate.containing.	1.71224e-05	0.996698	1	0.000312772	1	1	7.12832e-05	0.999964	1	1.84842e-05	0.99657	1		K00845	3.81252	0.0508708	0.388961	8.4393	0.207652	0.21122	0.00649898	0.996756	0.889057	3.48176	0.0620488	0.758554
PWY0.162..superpathway.of.pyrimidine.ribonucleotides.de.novo.biosynthesis	4.76912e-07	0.999449	1	7.18577e-05	1	1	3.49667e-06	0.999998	1	5.66358e-06	0.998101	1		K00847	2.40339	0.121073	0.570216	6.75648	0.343956	0.307211	0.0716912	0.964789	0.885801	4.31092	0.0378686	0.748126
PWY0.166..superpathway.of.pyrimidine.deoxyribonucleotides.de.novo.biosynthesis..E..coli.	3.18556e-06	0.998576	1	9.28654e-05	1	1	3.50387e-06	0.999998	1	7.03759e-07	0.999331	1		K00848	1.18661	0.276014	0.75153	4.67126	0.586613	0.430615	6.45129	0.0397302	0.242092	1.28016	0.257869	0.910491
PWY0.321..phenylacetate.degradation.I..aerobic.	7.48605e-06	0.997817	1	2.06705e-05	1	1	1.17553e-05	0.999994	1	3.49807e-08	0.999851	1		K00849	1.68296	0.194532	0.680688	8.7867	0.185934	0.193576	0.20142	0.904195	0.879074	3.30468	0.0690826	0.760244
PWY0.41..allantoin.degradation.IV..anaerobic.	1.2227e-08	0.999912	1	1.56526e-05	1	1	6.21284e-06	0.999997	1	3.69883e-06	0.998465	1		K00850	0.724945	0.394527	0.812148	13.2131	0.0397736	0.0529256	0.302179	0.859771	0.873615	0.177706	0.673352	0.963717
PWY0.42..2.methylcitrate.cycle.I	8.01703e-08	0.999774	1	0.000124997	1	1	4.5702e-05	0.999977	1	1.97884e-06	0.998878	1		K00851	2.5271	0.111906	0.550823	17.4647	0.00771895	0.0125855	0.0969809	0.952666	0.884516	4.37778	0.0364105	0.74707
PWY0.781..aspartate.superpathway	3.08506e-05	0.995568	1	0.00010058	1	1	7.03046e-07	1	1	5.06287e-05	0.994323	1		K00852	4.34654	0.0370842	0.350198	15.6895	0.0155212	0.0233734	1.26454	0.531384	0.810326	5.47982	0.0192372	0.723409
PWY0.845..superpathway.of.pyridoxal.5..phosphate.biosynthesis.and.salvage	7.22913e-06	0.997855	1	0.00032611	1	1	8.55626e-05	0.999957	1	2.29344e-05	0.996179	1		K00853	0.026816	0.869923	0.905059	6.4352	0.376243	0.326629	8.02409	0.0180964	0.127011	2.30744	0.128756	0.835498
PWY0.862...5Z..dodec.5.enoate.biosynthesis	6.7483e-06	0.997927	1	6.07343e-05	1	1	2.35168e-05	0.999988	1	9.36548e-06	0.997558	1		K00854	3.0879	0.0788765	0.46362	6.95081	0.32542	0.295548	0.18891	0.909869	0.879737	4.38712	0.0362115	0.74692
PWY0.881..superpathway.of.fatty.acid.biosynthesis.I..E..coli.	5.17436e-06	0.998185	1	3.76959e-05	1	1	6.84842e-07	1	1	3.18746e-06	0.998576	1		K00855	0.0330414	0.855761	0.903639	76.0502	2.33261e-14	4.72701e-13	30.9233	1.93e-07	6.62e-06	0.549854	0.458377	0.947593
PWY3DJ.35471..L.ascorbate.biosynthesis.IV	2.71604e-07	0.999584	1	2.67209e-06	1	1	5.38288e-07	1	1	2.08559e-06	0.998848	1		K00856	0.742785	0.38877	0.809895	0.0666699	0.999994	0.563172	0.205627	0.902295	0.87885	0.000157234	0.989995	0.975032
PWY3O.19..ubiquinol.6.biosynthesis.from.4.hydroxybenzoate..eukaryotic.	4.46684e-07	0.999467	1	2.50026e-06	1	1	5.98717e-07	1	1	1.48299e-06	0.999028	1		K00857	2.84957	0.0913983	0.500392	14.1755	0.0277361	0.0387741	1.73924	0.419111	0.771143	0.0551573	0.814321	0.969809
PWY3O.355..stearate.biosynthesis.III..fungi.	8.97119e-07	0.999244	1	1.82005e-05	1	1	2.79591e-06	0.999999	1	2.55893e-07	0.999596	1		K00858	2.67897	0.101682	0.527021	5.60534	0.468818	0.376721	0.151449	0.927072	0.881705	6.01532	0.0141822	0.706499
PWY490.3..nitrate.reduction.VI..assimilatory.	9.466e-05	0.992237	1	0.000214467	1	1	2.21638e-05	0.999989	1	2.43984e-06	0.998754	1		K00859	0.845381	0.357862	0.796812	8.38773	0.211051	0.213912	0.646278	0.723873	0.853367	1.06269	0.302603	0.9227
PWY4FS.7..phosphatidylglycerol.biosynthesis.I..plastidic.	7.35716e-07	0.999316	1	0.00017347	1	1	3.39681e-05	0.999983	1	6.59319e-06	0.997951	1		K00860	0.836482	0.360405	0.797956	6.79367	0.34035	0.304973	4.26921	0.118291	0.487451	1.17096	0.279204	0.916761
PWY4FS.8..phosphatidylglycerol.biosynthesis.II..non.plastidic.	7.37917e-07	0.999315	1	0.000172544	1	1	3.37337e-05	0.999983	1	6.58208e-06	0.997953	1		K00861	1.96908e-11	0.999996	0.916376	4.33123e-05	1	0.563173	0.00116147	0.999419	0.88932	1.72165e-13	1	0.975276
PWY4LZ.257..superpathway.of.fermentation..Chlamydomonas.reinhardtii.	2.43826e-06	0.998754	1	5.82876e-05	1	1	1.56674e-05	0.999992	1	1.28149e-05	0.997144	1		K00862	1.49839e-09	0.999969	0.916374	7.32646e-05	1	0.563173	0.00126068	0.99937	0.889315	2.1255e-08	0.999884	0.975273
PWY5F9.12..biphenyl.degradation	1.34275e-08	0.999908	1	1.44881e-07	1	1	9.02946e-08	1	1	1.52308e-07	0.999689	1		K00863	2.33507	0.126489	0.580907	9.11268	0.16734	0.177798	3.14565	0.207458	0.625175	0.615252	0.432817	0.944669
PWY66.367..ketogenesis	3.34629e-07	0.999538	1	3.39118e-06	1	1	1.48105e-06	0.999999	1	7.6663e-06	0.997791	1		K00864	0.0363801	0.848733	0.902919	12.3844	0.053923	0.0685664	2.22264	0.329123	0.725732	1.65546	0.198217	0.886608
PWY66.389..phytol.degradation	1.27213e-05	0.997154	1	3.91684e-05	1	1	8.64679e-06	0.999996	1	1.50022e-05	0.99691	1		K00865	0.776107	0.378334	0.80567	15.1626	0.0190291	0.0278571	3.56492	0.168224	0.574917	5.05862	0.0245037	0.734002
PWY66.391..fatty.acid..beta..oxidation.VI..peroxisome.	5.18217e-08	0.999818	1	5.27401e-07	1	1	2.43542e-07	1	1	5.88182e-07	0.999388	1		K00867	0.000138625	0.990606	0.91565	40.4254	3.75717e-07	1.96518e-06	2.0373	0.361083	0.743788	0.0388153	0.843815	0.970833
PWY66.398..TCA.cycle.III..animals.	6.97968e-09	0.999933	1	0.000251884	1	1	5.94904e-05	0.99997	1	2.41437e-06	0.99876	1		K00868	1.24893	0.263757	0.742952	21.0376	0.00180626	0.00348505	3.23612	0.198283	0.614517	0.86891	0.351257	0.932686
PWY66.399..gluconeogenesis.III	1.84686e-06	0.998916	1	1.75212e-05	1	1	6.09465e-07	1	1	6.62805e-08	0.999795	1		K00869	0.90522	0.341386	0.789074	19.9143	0.00286834	0.00522617	1.40407	0.495576	0.79937	1.52907	0.216252	0.895072
PWY66.400..glycolysis.VI..metazoan.	3.59467e-06	0.998487	1	0.000121431	1	1	1.09606e-05	0.999995	1	5.72135e-07	0.999396	1		K00870	1.94134	0.163523	0.641825	8.42894	0.208331	0.211758	0.258926	0.878567	0.875984	4.61997	0.0316018	0.742928
PWY66.409..superpathway.of.purine.nucleotide.salvage	2.47834e-06	0.998744	1	0.000296293	1	1	0.000141845	0.999929	1	2.12256e-05	0.996324	1		K00872	4.02369	0.0448653	0.372651	9.54573	0.145132	0.158407	0.0396101	0.98039	0.887414	2.99428	0.0835591	0.768798
PWY66.422..D.galactose.degradation.V..Leloir.pathway.	3.35138e-07	0.999538	1	6.08716e-05	1	1	1.20366e-05	0.999994	1	1.02014e-05	0.997452	1		K00873	0.0480156	0.826553	0.900573	11.8379	0.0656837	0.0813724	1.32081	0.516641	0.805963	0.0451126	0.831797	0.970424
PWYG.321..mycolate.biosynthesis	2.84142e-06	0.998655	1	7.03356e-05	1	1	2.48482e-05	0.999988	1	2.1995e-06	0.998817	1		K00874	0.953213	0.328903	0.782808	6.14291	0.407373	0.344349	0.282813	0.868136	0.87468	0.0425751	0.836527	0.970586
PYRIDNUCSAL.PWY..NAD.salvage.pathway.I	5.10487e-08	0.99982	1	0.000129924	1	1	2.35062e-05	0.999988	1	5.54486e-08	0.999812	1		K00876	1.13503	0.286705	0.758559	9.34499	0.155085	0.167147	0.965001	0.617238	0.832283	0.0594338	0.807393	0.969557
PYRIDNUCSYN.PWY..NAD.biosynthesis.I..from.aspartate.	1.929e-05	0.996496	1	0.000165309	1	1	7.99408e-06	0.999996	1	3.40325e-06	0.998528	1		K00878	3.68246	0.0549877	0.400647	20.3662	0.00238277	0.00444434	0.130684	0.936747	0.882783	3.47572	0.0622755	0.758614
PYRIDOXSYN.PWY..pyridoxal.5..phosphate.biosynthesis.I	1.64991e-06	0.998975	1	0.000318574	1	1	6.82528e-05	0.999966	1	1.64601e-06	0.998976	1		K00879	0.414914	0.519486	0.850583	85.2087	2.98831e-16	8.53375e-15	30.3576	2.56e-07	8.17e-06	0.0587182	0.808533	0.969599
REDCITCYC..TCA.cycle.VIII..helicobacter.	2.6967e-05	0.995857	1	6.08056e-05	1	1	2.14431e-06	0.999999	1	4.19924e-06	0.998365	1		K00880	0.391906	0.531299	0.853418	33.4909	8.4347e-06	3.00138e-05	5.17418	0.0752388	0.376909	0.914282	0.338981	0.930418
RHAMCAT.PWY..L.rhamnose.degradation.I	8.11903e-06	0.997727	1	0.000105054	1	1	6.18036e-05	0.999969	1	2.03176e-05	0.996404	1		K00881	1.01514	0.313675	0.77464	5.92508	0.431635	0.357524	3.75075	0.153297	0.552066	0.00250275	0.960101	0.974275
RIBOSYN2.PWY..flavin.biosynthesis.I..bacteria.and.plants.	6.29722e-09	0.999937	1	7.56087e-05	1	1	1.542e-05	0.999992	1	3.20725e-07	0.999548	1		K00882	0.29838	0.5849	0.865038	15.7517	0.0151504	0.0228914	1.64794	0.438687	0.7791	0.831535	0.361829	0.934524
RUMP.PWY..formaldehyde.oxidation.I	3.0359e-08	0.999861	1	1.0925e-07	1	1	1.98003e-07	1	1	3.25407e-07	0.999545	1		K00884	0.000803698	0.977383	0.914606	195.179	2.01446e-39	3.8597e-37	35.6608	1.8e-08	1.15e-06	0.116553	0.732804	0.966562
SALVADEHYPOX.PWY..adenosine.nucleotides.degradation.II	1.35201e-05	0.997066	1	0.000767281	1	1	0.000159084	0.99992	1	1.18362e-05	0.997255	1		K00885	0.6066	0.436071	0.826947	61.6657	2.06357e-11	2.57076e-10	30.241	2.71e-07	8.51e-06	0.00171573	0.96696	0.974453
SER.GLYSYN.PWY..superpathway.of.L.serine.and.glycine.biosynthesis.I	6.00631e-06	0.998045	1	4.07251e-05	1	1	3.6947e-06	0.999998	1	3.80296e-05	0.99508	1		K00886	1.53109	0.215949	0.702949	11.0876	0.085708	0.101879	0.896358	0.63879	0.83702	2.65921	0.102952	0.802414
SO4ASSIM.PWY..sulfate.reduction.I..assimilatory.	2.43328e-07	0.999606	1	0.000106878	1	1	9.00871e-05	0.999955	1	4.79323e-05	0.994476	1		K00887	0.71672	0.397222	0.813184	1.59826	0.952702	0.551219	0.112935	0.945097	0.883699	0.138551	0.709726	0.965513
SULFATE.CYS.PWY..superpathway.of.sulfate.assimilation.and.cysteine.biosynthesis	3.09375e-06	0.998597	1	6.76635e-05	1	1	5.67729e-05	0.999972	1	3.76592e-05	0.995104	1		K00891	0.945972	0.330747	0.783757	5.84975	0.44023	0.362066	3.35199	0.187122	0.600705	0.215743	0.642303	0.96203
TCA.GLYOX.BYPASS..superpathway.of.glyoxylate.bypass.and.TCA	1.11118e-06	0.999159	1	0.000426965	1	1	0.000113507	0.999943	1	1.41293e-06	0.999052	1		K00892	0.0514722	0.820521	0.899915	54.678	5.38395e-10	5.37209e-09	25.7784	2.53e-06	5.06e-05	0.0725601	0.787645	0.968818
TCA..TCA.cycle.I..prokaryotic.	2.80411e-06	0.998664	1	5.32794e-05	1	1	8.53941e-06	0.999996	1	1.10604e-05	0.997346	1		K00895	0.419402	0.517236	0.85003	8.19883	0.223895	0.223997	1.47782	0.477634	0.793391	5.91702	0.0149953	0.709923
TEICHOICACID.PWY..teichoic.acid..poly.glycerol..biosynthesis	2.63821e-06	0.998704	1	3.16808e-05	1	1	4.60456e-06	0.999998	1	1.72679e-06	0.998952	1		K00897	0.448268	0.503159	0.846479	5.4018	0.493404	0.388796	2.57881	0.275435	0.688903	3.69738	0.0544979	0.756267
THISYN.PWY..superpathway.of.thiamin.diphosphate.biosynthesis.I	2.41203e-06	0.998761	1	0.000204197	1	1	7.44215e-05	0.999963	1	1.07076e-05	0.997389	1		K00899	1.79563	0.180242	0.663882	7.53263	0.274381	0.261307	1.98128	0.371339	0.749089	1.16168	0.281117	0.917281
THISYNARA.PWY..superpathway.of.thiamin.diphosphate.biosynthesis.III..eukaryotes.	1.46352e-05	0.996948	1	6.28126e-05	1	1	1.48828e-05	0.999993	1	4.13628e-05	0.994869	1		K00901	1.74406	0.186625	0.671603	16.4158	0.011688	0.0182298	1.1026	0.576202	0.82246	0.925163	0.336123	0.929868
THREOCAT.PWY..superpathway.of.L.threonine.metabolism	1.65921e-07	0.999675	1	2.55162e-05	1	1	8.37397e-06	0.999996	1	3.69768e-07	0.999515	1		K00912	0.724237	0.394757	0.812237	6.54841	0.364633	0.319773	3.17942	0.203985	0.62121	1.0268	0.310911	0.92461
THRESYN.PWY..superpathway.of.L.threonine.biosynthesis	3.36586e-05	0.995371	1	0.000109579	1	1	3.2876e-07	1	1	4.69241e-05	0.994534	1		K00917	18.2442	1.94315e-05	0.00456477	14.1581	0.027919	0.0389999	1.1453	0.564029	0.81932	1.46162	0.226673	0.899411
TRNA.CHARGING.PWY..tRNA.charging	1.17735e-05	0.997262	1	6.74276e-05	1	1	1.69456e-05	0.999992	1	2.22298e-06	0.99881	1		K00919	2.39846	0.121455	0.570987	4.70626	0.582001	0.428682	0.290533	0.864792	0.874257	2.40541	0.120916	0.826681
TRPSYN.PWY..L.tryptophan.biosynthesis	1.68095e-05	0.996729	1	7.91259e-05	1	1	1.09078e-05	0.999995	1	6.85589e-05	0.993394	1		K00924	5.24486e-08	0.999817	0.916362	1.0063	0.985372	0.559545	0.120004	0.941762	0.883335	4.74021e-07	0.999451	0.975263
TYRFUMCAT.PWY..L.tyrosine.degradation.I	7.96297e-09	0.999929	1	1.18391e-06	1	1	5.68722e-07	1	1	2.39105e-08	0.999877	1		K00925	1.22256	0.268859	0.746594	6.1737	0.404016	0.342483	0.687039	0.70927	0.850799	3.13044	0.0768429	0.763705
UBISYN.PWY..superpathway.of.ubiquinol.8.biosynthesis..prokaryotic.	1.2554e-07	0.999717	1	0.00018526	1	1	6.68273e-05	0.999967	1	4.46033e-06	0.998315	1		K00926	1.74028	0.187103	0.672167	33.5276	8.29814e-06	2.96003e-05	1.25295	0.534473	0.811215	0.251633	0.615927	0.960468
UDPNAGSYN.PWY..UDP.N.acetyl.D.glucosamine.biosynthesis.I	2.27901e-05	0.996191	1	0.000282966	1	1	7.63354e-06	0.999996	1	6.5398e-05	0.993548	1		K00927	0.790305	0.374008	0.803863	9.49403	0.147641	0.160631	0.706835	0.702284	0.849538	1.77346	0.182954	0.878299
UNINTEGRATED	0.00560094	0.940342	1	0.0483029	0.999998	1	0.021242	0.989435	1	0.0131205	0.908806	1		K00928	2.74127	0.097787	0.517276	6.63687	0.355737	0.314425	0.0866066	0.957621	0.885045	2.96372	0.0851518	0.770586
UNMAPPED	0.00446905	0.9467	1	0.0489536	0.999998	1	0.0191615	0.990465	1	0.0115563	0.914392	1		K00929	0.710478	0.399285	0.81397	15.8882	0.0143668	0.021862	2.84677	0.240897	0.659488	2.50505	0.113482	0.8174
URDEGR.PWY..superpathway.of.allantoin.degradation.in.plants	8.1861e-08	0.999772	1	7.23253e-07	1	1	3.82836e-07	1	1	9.86073e-07	0.999208	1		K00930	1.99429	0.157893	0.633732	3.37341	0.760729	0.495143	0.468703	0.791084	0.864133	4.72343	0.0297544	0.740997
URSIN.PWY..ureide.biosynthesis	5.30802e-08	0.999816	1	7.75443e-07	1	1	4.48662e-07	1	1	3.05567e-07	0.999559	1		K00931	2.26878	0.132004	0.591259	4.60728	0.595073	0.43413	0.186949	0.910761	0.879841	3.6264	0.0568696	0.757049
VALDEG.PWY..L.valine.degradation.I	8.15593e-09	0.999928	1	1.67807e-05	1	1	9.76879e-07	1	1	1.58048e-06	0.998997	1		K00932	0.0200883	0.887291	0.906744	75.0027	3.83343e-14	7.3734e-13	31.2674	1.62e-07	5.83e-06	0.0480264	0.826534	0.970241
VALSYN.PWY..L.valine.biosynthesis	6.18236e-05	0.993726	1	0.000929668	1	1	7.33331e-07	1	1	0.000130648	0.99088	1		K00936	0.133521	0.714809	0.886789	6.36498	0.38357	0.330886	3.86152	0.145038	0.538335	0.154789	0.694	0.964759
														K00937	3.42326	0.0642839	0.425319	7.22889	0.300198	0.279033	2.41368	0.299141	0.706316	1.69756	0.192608	0.88369
														K00938	0.732529	0.392065	0.811191	9.38728	0.152941	0.165282	1.03326	0.596529	0.827466	0.602571	0.437599	0.945241
														K00939	0.00892109	0.924751	0.910182	13.601	0.0344246	0.0468091	3.68784	0.158196	0.559832	0.055531	0.813704	0.969786
														K00940	0.196079	0.657904	0.87819	5.38743	0.495166	0.389643	2.47111	0.290674	0.700325	0.146842	0.701572	0.965126
														K00941	0.54871	0.458845	0.834112	4.50685	0.608426	0.439589	2.57556	0.275882	0.689251	2.83414	0.09228	0.784488
														K00942	4.89417	0.0269475	0.310443	28.7345	6.82922e-05	0.000191286	0.565264	0.753797	0.858364	0.278043	0.597987	0.95933
														K00943	0.17953	0.671777	0.880405	6.15569	0.405977	0.343574	2.56501	0.277342	0.69038	0.431008	0.511495	0.952778
														K00944	5.66836e-06	0.9981	0.91623	0.0798666	0.99999	0.563171	0.0225704	0.988778	0.888262	4.32029e-06	0.998342	0.975236
														K00945	1.93822	0.163861	0.6423	8.9573	0.175994	0.185222	0.0830897	0.959306	0.885224	0.148533	0.699941	0.965047
														K00946	0.264524	0.607029	0.869315	7.3168	0.292541	0.273865	3.76893	0.15191	0.549817	1.45878	0.227125	0.899591
														K00948	1.00193	0.316844	0.77639	7.78194	0.254518	0.247064	1.28269	0.526582	0.808927	0.978441	0.322584	0.927139
														K00949	2.95664	0.0855256	0.483795	21.9444	0.00123929	0.00249416	0.425439	0.808383	0.866652	5.77447	0.0162606	0.714625
														K00950	0.000983592	0.974981	0.914414	7.21575	0.301355	0.279808	1.83725	0.399068	0.762381	0.426144	0.513887	0.952988
														K00951	0.0349305	0.851741	0.903229	16.0715	0.0133753	0.0205386	0.130344	0.936906	0.882801	3.38372	0.0658432	0.759509
														K00954	1.16881	0.279647	0.753964	8.7054	0.190837	0.197632	0.364858	0.833244	0.870114	0.725282	0.394417	0.939607
														K00955	1.01111	0.314636	0.775174	18.2591	0.00561629	0.00942272	3.60207	0.165128	0.570371	3.75577	0.0526256	0.7556
														K00956	9.35794	0.00222021	0.0781496	13.2732	0.0388975	0.0519417	4.91349	0.0857133	0.407974	6.91963	0.00852544	0.667123
														K00957	5.24648	0.0219912	0.284857	16.05	0.0134881	0.0206902	7.03201	0.029718	0.192849	6.39605	0.0114375	0.691732
														K00958	1.57065	0.210113	0.697197	7.52258	0.275206	0.261887	0.729635	0.694323	0.848075	0.171477	0.678803	0.963998
														K00960	0.00135893	0.970594	0.91406	0.158789	0.999921	0.563154	0.0386244	0.980873	0.887463	0.00605609	0.937971	0.973684
														K00962	1.54978	0.213168	0.700236	6.87829	0.332249	0.29989	1.71789	0.423608	0.773022	0.828391	0.362738	0.934678
														K00963	0.307019	0.579515	0.863955	12.6577	0.0488046	0.06297	0.901862	0.637035	0.836644	1.15607	0.282283	0.917594
														K00965	2.57614	0.108486	0.543133	9.34477	0.155097	0.167156	0.0103202	0.994853	0.888869	3.57595	0.058622	0.757587
														K00966	3.78972e-10	0.999984	0.916375	2.73086e-05	1	0.563173	0.00104969	0.999475	0.889326	1.00926e-09	0.999975	0.975275
														K00968	0.0261672	0.871493	0.905214	6.20325	0.400811	0.340691	1.43997	0.48676	0.796476	0.0149801	0.902588	0.97268
														K00969	1.48377	0.223186	0.709786	4.9303	0.552783	0.416116	0.249132	0.88288	0.876515	5.65025	0.0174529	0.718477
														K00970	2.9353	0.0866627	0.487094	6.46006	0.373672	0.325123	0.0278747	0.986159	0.887999	1.51005	0.219132	0.896308
														K00971	0.00642646	0.936106	0.911175	32.358	1.39313e-05	4.6906e-05	1.65559	0.437011	0.77844	0.720171	0.396088	0.939847
														K00973	2.65077	0.1035	0.531436	11.1875	0.0827516	0.0989522	0.539541	0.763555	0.85992	0.546277	0.459843	0.947751
														K00974	2.61262	0.106016	0.537413	25.7326	0.000249682	0.000601866	0.0151671	0.992445	0.888629	0.633832	0.425953	0.943828
														K00975	0.340476	0.559555	0.859782	10.8302	0.0937667	0.109894	0.929773	0.628207	0.834728	0.839787	0.359458	0.934121
														K00978	7.11235	0.00765547	0.16097	7.15504	0.306747	0.283395	0.34811	0.840251	0.871058	1.25372	0.262843	0.912035
														K00979	0.467844	0.493981	0.844071	6.30135	0.390293	0.334744	0.649343	0.722765	0.853175	0.389577	0.532522	0.954558
														K00980	0.579855	0.446369	0.830262	13.6782	0.033445	0.0456598	3.03379	0.219392	0.638187	0.0498235	0.823371	0.970131
														K00981	2.67544	0.101907	0.527573	9.28623	0.158109	0.169758	0.330763	0.84757	0.872029	7.66786	0.00562132	0.622206
														K00982	1.8434	0.174553	0.656688	6.16646	0.404804	0.342922	0.0358175	0.982251	0.887603	4.40503	0.0358332	0.74663
														K00983	0.604029	0.437045	0.827266	13.8964	0.0308154	0.0425287	3.30679	0.191399	0.606113	0.0917832	0.761922	0.967799
														K00984	9.24374e-08	0.999757	0.916357	0.000109377	1	0.563173	0.00015828	0.999921	0.88937	2.00322e-07	0.999643	0.975267
														K00986	0.0379248	0.845594	0.902594	13.1851	0.0401893	0.05339	0.20954	0.900532	0.878642	0.0282112	0.866613	0.971579
														K00989	4.01268	0.0451592	0.373394	6.65954	0.353483	0.313056	0.0154536	0.992303	0.888615	2.08006	0.149234	0.854793
														K00990	2.45357	0.117258	0.562353	6.99729	0.321098	0.292772	0.09202	0.955032	0.884769	2.19188	0.13874	0.845507
														K00991	3.06697	0.0798981	0.466822	9.2837	0.15824	0.169871	0.0670668	0.967023	0.886035	2.13276	0.144181	0.850465
														K00995	0.63032	0.427238	0.823999	11.4848	0.0744997	0.090603	0.607282	0.738126	0.85579	5.83684	0.015694	0.712606
														K00996	0.503058	0.478159	0.839739	7.81949	0.251629	0.244946	0.13244	0.935925	0.882693	0.07956	0.777895	0.968439
														K00997	6.27572	0.0122403	0.210632	13.8249	0.031655	0.0435358	0.476752	0.787906	0.863659	4.42554	0.0354049	0.746294
														K00998	0.10647	0.744199	0.890772	43.1397	1.09449e-07	6.58616e-07	26.5831	1.69e-06	3.63e-05	0.291987	0.58895	0.958732
														K01000	0.873083	0.350103	0.79324	3.52952	0.740038	0.488251	0.441016	0.802111	0.86575	3.47847	0.0621723	0.758587
														K01002	0.0454753	0.831132	0.901066	63.5646	8.46792e-12	1.14474e-10	27.9144	8.68e-07	2.09e-05	0.0123333	0.911573	0.972942
														K01004	1.74576e-10	0.999989	0.916375	2.53571e-05	1	0.563173	0.00229794	0.998852	0.889264	1.60388e-10	0.99999	0.975276
														K01006	2.05147	0.15206	0.62495	11.2484	0.0809952	0.0971986	5.17214	0.0753153	0.377147	2.45181	0.117389	0.822399
														K01007	0.00621587	0.937159	0.911266	11.2861	0.0799276	0.0961266	1.74339	0.418241	0.770776	0.054563	0.815305	0.969844
														K01008	11.7572	0.000606091	0.0423041	31.9379	1.67707e-05	5.51181e-05	0.499639	0.778941	0.862306	1.25469	0.262659	0.911979
														K01011	0.0228241	0.879915	0.906036	97.9834	6.60879e-19	3.34677e-17	40.4199	1.67e-09	2.03e-07	0.015718	0.900229	0.972611
														K01012	0.00225106	0.962158	0.913372	12.1718	0.0582445	0.073315	2.03497	0.361504	0.74401	0.0414683	0.838637	0.970658
														K01023	0.458698	0.498233	0.845196	8.7275	0.189493	0.196525	0.646125	0.723929	0.853377	0.201231	0.653729	0.962669
														K01026	8.67483	0.00322634	0.0967856	12.3199	0.0552003	0.0699429	4.09495	0.12906	0.50923	0.216114	0.642017	0.962014
														K01027	2.93789e-13	1	0.916376	0.270931	0.999626	0.563081	0.446975	0.799725	0.865403	2.24983e-12	0.999999	0.975276
														K01028	0.0333925	0.855005	0.903562	1.44819	0.962861	0.553842	0.858014	0.651155	0.839618	0.0045838	0.946021	0.973902
														K01029	0.326558	0.567693	0.861514	19.5863	0.00327998	0.00586262	6.26385	0.0436338	0.259701	0.0290609	0.864639	0.971516
														K01031	1.77917e-10	0.999989	0.916375	7.52659e-06	1	0.563173	0.000108	0.999946	0.889372	6.2123e-09	0.999937	0.975274
														K01034	0.204898	0.650796	0.877023	27.7756	0.000103561	0.000276528	8.29399	0.0158118	0.112786	0.0719877	0.788464	0.968849
														K01035	0.766732	0.38123	0.806861	40.0258	4.50236e-07	2.3087e-06	17.4691	0.00016093	0.00143822	0.0128038	0.909908	0.972894
														K01039	0.0181269	0.892899	0.907276	10.5024	0.105027	0.120928	12.7497	0.00170384	0.0135133	0.3088	0.578417	0.958012
														K01040	0.326356	0.567813	0.861539	6.14247	0.407421	0.344375	3.80964	0.14885	0.544774	2.5993	0.106911	0.808329
														K01042	3.15515	0.0756878	0.453784	28.9326	6.26496e-05	0.000177414	1.29777	0.522629	0.807759	0.473832	0.491229	0.950926
														K01046	4.285	0.0384501	0.354574	23.7889	0.00057106	0.00125644	1.02255	0.599731	0.828229	2.17915	0.139892	0.846584
														K01048	2.88088	0.0896368	0.495527	12.751	0.0471653	0.061145	1.4763	0.477998	0.793516	2.75324	0.0970575	0.792899
														K01051	0.00690416	0.933779	0.910974	6.34162	0.386029	0.332302	4.83434	0.0891737	0.417567	1.26646	0.260431	0.911293
														K01053	0.192173	0.661114	0.87871	5.72415	0.45479	0.369615	5.22587	0.0733189	0.370858	0.226428	0.634185	0.961563
														K01056	0.467947	0.493933	0.844058	8.90509	0.178986	0.187756	2.66727	0.263518	0.679345	2.37754	0.123091	0.829221
														K01057	4.59961	0.0319792	0.331797	8.15608	0.22689	0.226314	0.721253	0.697239	0.848614	2.27786	0.131233	0.838101
														K01058	7.27285	0.00700046	0.153509	33.3587	8.94406e-06	3.16084e-05	0.400962	0.818337	0.86806	1.24244	0.265001	0.912689
														K01060	7.56879	0.00593876	0.140224	9.87621	0.129963	0.144653	0.190843	0.90899	0.879635	1.87871	0.170481	0.870548
														K01066	0.315006	0.574624	0.862955	29.4799	4.93452e-05	0.000143632	14.6931	0.00064482	0.00515748	0.66018	0.416496	0.942625
														K01067	0.129492	0.71896	0.887369	3.47698	0.747029	0.490601	1.23899	0.538216	0.812281	0.508971	0.475584	0.949393
														K01070	9.94916e-06	0.997483	0.916183	75.6463	2.82523e-14	5.62635e-13	37.0192	9.15e-09	7.07e-07	0.00474305	0.945093	0.973877
														K01071	0.445663	0.504402	0.846799	7.45427	0.28087	0.265844	0.563706	0.754385	0.858458	0.37754	0.538923	0.955073
														K01077	0.442872	0.50574	0.847142	15.4391	0.0171031	0.0254006	0.026175	0.986998	0.888083	0.779081	0.377422	0.937059
														K01079	0.0540088	0.816229	0.899442	6.82415	0.337417	0.303141	2.96888	0.226629	0.645647	1.70854	0.191175	0.88292
														K01081	1.72393	0.189188	0.674604	29.4276	5.04844e-05	0.000146461	0.03665	0.981842	0.887562	1.91473	0.166439	0.867819
														K01082	1.84066	0.174873	0.657101	19.4706	0.00343845	0.00610122	2.34124	0.310174	0.713772	1.89814	0.168286	0.869081
														K01083	8.25382e-11	0.999993	0.916375	0.000131741	1	0.563173	0.000933	0.999534	0.889332	6.27053e-12	0.999998	0.975276
														K01087	0.517198	0.472039	0.837997	42.0378	1.8074e-07	1.02562e-06	16.333	0.00028401	0.00234943	0.157432	0.691532	0.964637
														K01089	1.14165	0.285304	0.757661	9.5841	0.143295	0.15677	2.39702	0.301644	0.708041	0.821948	0.364611	0.934991
														K01090	5.44178	0.0196607	0.270489	8.71016	0.190547	0.197393	2.28919	0.318352	0.71906	0.817126	0.366022	0.935226
														K01091	1.47537	0.224501	0.710995	7.18308	0.304248	0.281737	0.219385	0.89611	0.878116	4.42542	0.0354075	0.746296
														K01092	0.0456448	0.830823	0.901033	7.93562	0.242858	0.238444	4.91927	0.0854663	0.407277	0.00697696	0.933432	0.973559
														K01095	0.00502321	0.943498	0.91181	22.8771	0.000838687	0.00175467	1.65148	0.437912	0.778795	0.239217	0.624772	0.961006
														K01096	0.00171383	0.966978	0.913767	29.9848	3.95715e-05	0.000118567	18.2386	0.00010953	0.00105489	0.585339	0.444227	0.946014
														K01104	4.47114	0.034472	0.341215	9.49986	0.147356	0.160379	0.034934	0.982685	0.887647	4.00826	0.0452779	0.75247
														K01113	0.187776	0.664774	0.879297	8.31952	0.215617	0.217516	1.28131	0.526947	0.809034	0.688834	0.406561	0.941305
														K01118	0.0764751	0.782132	0.895516	27.234	0.000130896	0.000339774	0.495419	0.780587	0.862557	0.0179544	0.893407	0.972407
														K01119	0.938133	0.332759	0.784783	7.50384	0.276751	0.262971	4.70727	0.095023	0.433094	1.73698	0.187522	0.880911
														K01126	0.287468	0.591847	0.866411	8.98749	0.174283	0.183765	6.85932	0.0323979	0.206646	0.69604	0.404117	0.940971
														K01129	3.82686	0.0504373	0.387712	8.49964	0.203734	0.208097	0.11768	0.942858	0.883455	4.17823	0.0409464	0.750115
														K01130	10.4961	0.00119628	0.0593691	12.7698	0.0468402	0.060781	0.249196	0.882852	0.876511	2.23844	0.134616	0.841525
														K01133	5.52745	0.0187204	0.264174	2.81377	0.831832	0.517474	0.560209	0.755705	0.858671	1.67754	0.195252	0.885084
														K01134	0.00159643	0.968129	0.91386	1.05143	0.983587	0.559098	0.0651125	0.967968	0.886134	0.401356	0.52639	0.954053
														K01138	0.168914	0.681079	0.881845	46.8161	2.03596e-08	1.4188e-07	4.51694	0.10451	0.456591	0.83199	0.361698	0.934502
														K01139	0.800987	0.370798	0.802501	57.4877	1.45534e-10	1.58228e-09	4.54358	0.103127	0.453288	1.80133	0.179552	0.876278
														K01141	0.237975	0.625673	0.872714	84.5435	4.10413e-16	1.13415e-14	29.1815	4.61e-07	1.28e-05	0.504234	0.477646	0.9496
														K01142	2.89293	0.0889692	0.493658	12.7067	0.0479377	0.0620071	1.43759	0.487338	0.796669	1.06352	0.302413	0.922655
														K01144	0.0451284	0.831768	0.901134	8.68158	0.192294	0.198828	1.62279	0.444238	0.781257	0.319399	0.571969	0.957559
														K01146	0.0291158	0.864512	0.904522	55.3942	3.85896e-10	3.96323e-09	23.4361	8.15e-06	0.00012588	0.29804	0.585114	0.958473
														K01147	0.278068	0.597971	0.867598	29.6266	4.62821e-05	0.000135932	1.22336	0.54244	0.81347	0.421277	0.516301	0.953197
														K01150	1.03914	0.308021	0.771448	23.6128	0.000615182	0.00134132	1.17889	0.554636	0.816821	0.0015472	0.968624	0.974495
														K01151	4.40428	0.0358488	0.346055	9.29669	0.157567	0.169292	0.0632877	0.968852	0.886226	6.42471	0.0112543	0.690519
														K01153	0.0216267	0.883085	0.906342	14.7646	0.0221685	0.0318136	2.43618	0.295795	0.703977	0.0259469	0.87203	0.97175
														K01154	0.408135	0.522918	0.851418	21.0832	0.00177254	0.00342779	0.65334	0.721322	0.852925	0.452067	0.501355	0.951869
														K01155	0.0182402	0.892567	0.907244	7.21792	0.301164	0.27968	0.209056	0.90075	0.878667	0.0527268	0.818385	0.969954
														K01156	0.142307	0.705998	0.885538	33.6229	7.95466e-06	2.85513e-05	3.08384	0.21397	0.632389	4.59806	0.0320082	0.743324
														K01159	0.3348	0.562846	0.860488	5.39953	0.493682	0.38893	0.21656	0.897376	0.878267	3.62123	0.0570467	0.757105
														K01163	0.00316513	0.955135	0.912791	12.2262	0.0571088	0.0720621	0.863679	0.649314	0.839237	0.101824	0.749651	0.967289
														K01166	1.21227e-09	0.999972	0.916374	5.69134e-05	1	0.563173	2.60402	0.271984	0.686195	9.29949e-09	0.999923	0.975274
														K01167	1.00245	0.316718	0.776321	2.82814	0.830087	0.51695	0.999816	0.606586	0.82984	0.125745	0.722885	0.966119
														K01168	2.89944e-13	1	0.916376	7.25297e-06	1	0.563173	0.00051636	0.999742	0.889352	2.36391e-15	1	0.975276
														K01169	0.00258224	0.959472	0.913151	45.1375	4.3948e-08	2.88025e-07	28.3695	6.91e-07	1.73e-05	0.289774	0.590365	0.958827
														K01173	0.0371458	0.847169	0.902757	7.84334	0.249807	0.243605	0.750861	0.686993	0.846702	0.17061	0.67957	0.964037
														K01174	0.00190431	0.965193	0.913621	0.00508872	1	0.563173	9.26e-05	0.999954	0.889373	9.82461e-06	0.997499	0.975215
														K01175	0.247818	0.618615	0.871448	52.2457	1.66426e-09	1.49899e-08	23.2184	9.08e-06	0.00013734	0.00438496	0.947203	0.973934
														K01176	0.00858068	0.926196	0.91031	37.6729	1.30147e-06	5.85443e-06	4.46042	0.107506	0.463612	0.018695	0.891244	0.972342
														K01181	0.798975	0.3714	0.802758	2.96204	0.813596	0.511937	0.214984	0.898084	0.878351	0.0395294	0.842403	0.970786
														K01182	0.945856	0.330776	0.783772	10.7466	0.0965317	0.11263	1.40814	0.494569	0.799044	0.232723	0.629512	0.961288
														K01185	2.02492	0.154737	0.629032	25.3706	0.000291494	0.000690576	1.4647	0.480778	0.794464	0.251105	0.616298	0.960491
														K01186	4.40668	0.0357985	0.345882	32.4603	1.3315e-05	4.50822e-05	0.244	0.885148	0.876792	1.89813	0.168288	0.869082
														K01187	4.15157	0.0415959	0.363911	9.73685	0.13618	0.150356	0.0968613	0.952723	0.884522	4.64109	0.0312151	0.742542
														K01190	0.285124	0.593363	0.866706	37.3843	1.48176e-06	6.57134e-06	0.775205	0.678682	0.845116	2.4079	0.120724	0.826453
														K01191	2.52882	0.111784	0.550554	26.8528	0.000154299	0.000391201	0.467031	0.791745	0.864231	3.71001	0.0540871	0.756124
														K01192	0.431778	0.511118	0.848507	23.3256	0.000694441	0.00149003	0.973159	0.614726	0.831713	4.86635	0.0273853	0.738157
														K01193	2.89844	0.0886652	0.492802	7.30243	0.293782	0.274708	0.446518	0.799908	0.86543	3.0621	0.0801382	0.766026
														K01195	0.800419	0.370968	0.802573	11.7785	0.067097	0.0828744	0.00464523	0.99768	0.889149	1.36084	0.243391	0.905668
														K01197	0.862357	0.35308	0.794625	17.7692	0.00683552	0.0112786	3.86873	0.144516	0.537438	0.192142	0.661139	0.963072
														K01198	1.09764	0.294784	0.763612	33.7697	7.45247e-06	2.69938e-05	0.14158	0.931657	0.882218	2.77418	0.0957958	0.790742
														K01200	0.482045	0.487498	0.842324	27.0833	0.000139693	0.000359391	1.86387	0.393791	0.759961	3.67953	0.0550845	0.756466
														K01201	4.44665	0.0349698	0.342993	59.2613	6.35803e-11	7.22124e-10	2.50452	0.285858	0.696807	0.00714034	0.932658	0.973538
														K01202	0.50309	0.478146	0.839735	23.1505	0.000747611	0.00158716	0.61443	0.735493	0.855349	3.76804	0.0522408	0.755458
														K01205	0.449994	0.502338	0.846266	8.8016	0.185047	0.192839	0.780588	0.676858	0.844763	1.45849	0.22717	0.899609
														K01206	0.650893	0.419793	0.821435	28.9938	6.10009e-05	0.000173303	0.380739	0.826653	0.869214	3.94219	0.0470894	0.75333
														K01207	5.42033	0.0199035	0.272069	14.0595	0.0289783	0.0403003	0.559375	0.75602	0.858721	3.34831	0.0672742	0.759842
														K01208	0.00110696	0.973458	0.914291	6.53321	0.366178	0.320694	0.881655	0.643504	0.83802	0.523719	0.46926	0.948746
														K01209	2.6345	0.104565	0.533985	33.9197	6.97177e-06	2.54761e-05	1.02405	0.599281	0.828122	0.604393	0.436907	0.945159
														K01210	11.2009	0.00081756	0.0497711	6.62776	0.356647	0.314976	1.54171	0.462618	0.788106	1.35876	0.243752	0.905795
														K01214	1.31879e-10	0.999991	0.916375	6.41827e-05	1	0.563173	0.0570007	0.971902	0.886542	1.15716e-09	0.999973	0.975275
														K01215	1.06442	0.30221	0.768073	2.30994	0.889103	0.534074	1.41213	0.493583	0.798723	0.609185	0.435095	0.944943
														K01218	0.0187673	0.891036	0.9071	16.6456	0.0106779	0.016813	0.907763	0.635158	0.83624	5.18657	0.0227621	0.731011
														K01220	1.02239	0.311952	0.773677	5.48703	0.483025	0.383756	0.196214	0.906552	0.87935	0.793567	0.373024	0.936364
														K01222	5.33882	0.0208556	0.278072	33.6145	7.98415e-06	2.86418e-05	4.51434	0.104646	0.456914	0.000746213	0.978207	0.974739
														K01223	3.46207	0.0627918	0.421519	20.1253	0.00263073	0.00484745	1.09129	0.579468	0.823283	0.706546	0.400593	0.940483
														K01224	5.61945	0.0177622	0.257396	35.0376	4.23788e-06	1.63732e-05	1.12113	0.570887	0.821102	0.632476	0.426449	0.943889
														K01226	2.62404	0.105256	0.535624	28.4913	7.59122e-05	0.000209547	0.445983	0.800122	0.865461	0.00286392	0.957321	0.974202
														K01227	6.9233e-09	0.999934	0.916371	0.234653	0.999753	0.563112	0.151329	0.927127	0.881711	1.24618e-09	0.999972	0.975275
														K01232	0.0226567	0.880353	0.906078	39.0447	7.01468e-07	3.39505e-06	3.16302	0.205664	0.623138	0.449684	0.502485	0.951972
														K01235	0.477737	0.489449	0.842854	23.1594	0.000744826	0.00158212	0.00113376	0.999433	0.889322	1.48466	0.223047	0.897942
														K01239	4.16447	0.0412804	0.363018	11.0046	0.0882341	0.104369	1.05833	0.589096	0.825668	1.72193	0.189445	0.881977
														K01241	0.0318324	0.858396	0.903907	12.4965	0.0517664	0.0662238	9.92306	0.00700222	0.0532958	2.89644	0.0887754	0.77787
														K01243	3.99041	0.0457598	0.37489	11.9697	0.0626492	0.0781168	0.102821	0.949889	0.884217	3.9121	0.0479396	0.753711
														K01246	0.214742	0.643076	0.87573	25.0351	0.000336381	0.000782947	8.07391	0.0176512	0.124275	0.81856	0.365601	0.935156
														K01247	0.00334082	0.953908	0.912688	37.8567	1.19818e-06	5.43441e-06	15.1926	0.00050231	0.00402218	7.14301	0.00752567	0.654965
														K01250	3.81954	0.0506581	0.38835	80.6976	2.56386e-15	6.12561e-14	19.8128	4.99e-05	0.00055501	0.112406	0.737421	0.966765
														K01251	1.30981	0.252429	0.73448	11.6231	0.0709261	0.0868991	0.840642	0.656836	0.840785	2.97852	0.0843765	0.769429
														K01252	0.102529	0.748815	0.891372	30.2692	3.49367e-05	0.000106164	19.644	5.42e-05	0.00059531	0.971329	0.324349	0.927507
														K01255	0.405104	0.524465	0.851791	29.6697	4.54184e-05	0.000133736	1.61589	0.445772	0.781845	0.632048	0.426605	0.943909
														K01256	2.06622	0.150594	0.622678	8.66096	0.193562	0.199867	2.0515	0.358528	0.742433	4.65635	0.030939	0.742261
														K01258	3.32706	0.0681488	0.434671	18.0626	0.00607775	0.0101325	0.589398	0.744756	0.85689	0.000726096	0.978503	0.974746
														K01259	0.247245	0.619022	0.871522	1.66795	0.947569	0.549882	1.38288	0.500855	0.801064	0.499629	0.479663	0.949802
														K01261	1.03002	0.310154	0.772663	15.0824	0.0196251	0.0286116	0.359714	0.835389	0.870405	1.79072	0.180838	0.877051
														K01262	2.31479	0.128149	0.584077	9.26056	0.159446	0.170923	0.453155	0.797258	0.865043	4.79278	0.0285792	0.739644
														K01265	1.10703	0.292728	0.762346	12.1605	0.0584836	0.073578	0.9942	0.608292	0.830236	1.18101	0.277151	0.916196
														K01266	0.0270005	0.869481	0.905015	5.89268	0.435319	0.359479	2.49775	0.286827	0.697521	0.700623	0.402574	0.940759
														K01267	0.498512	0.480155	0.840298	13.5962	0.0344873	0.0468823	2.70026	0.259207	0.675741	1.64702	0.199365	0.887187
														K01269	1.42108	0.233225	0.718765	1.61028	0.951835	0.550994	3.46321	0.177001	0.587295	1.33908	0.247197	0.906986
														K01270	0.305715	0.580322	0.864118	5.46028	0.48627	0.38534	3.29843	0.1922	0.60711	1.12991	0.287795	0.919045
														K01271	7.46181	0.00630218	0.144923	37.3997	1.47153e-06	6.53121e-06	3.30615	0.191461	0.60619	1.20676	0.271975	0.914737
														K01273	0.0450594	0.831895	0.901148	5.99863	0.423343	0.353081	3.74674	0.153605	0.552562	5.7701	0.0163011	0.714764
														K01277	0.0695311	0.792021	0.896686	29.6328	4.61566e-05	0.000135614	2.18991	0.334555	0.728978	1.07806	0.299132	0.921873
														K01278	1.89421	0.168728	0.648996	28.623	7.16883e-05	0.00019949	0.188615	0.910003	0.879753	0.655713	0.418077	0.94283
														K01281	0.186405	0.665926	0.87948	18.6702	0.00475851	0.00809054	1.53508	0.464154	0.788659	0.598606	0.43911	0.945419
														K01283	4.70112e-12	0.999998	0.916376	3.44445e-05	1	0.563173	0.0003655	0.999817	0.88936	3.05864e-13	1	0.975276
														K01284	0.0254005	0.873373	0.905399	6.89839	0.330347	0.298686	6.61633	0.0365832	0.227274	0.969945	0.324694	0.927578
														K01286	3.66327e-09	0.999952	0.916372	1.77376	0.939286	0.547708	0.882803	0.643134	0.837942	2.43689e-09	0.999961	0.975275
														K01295	0.153258	0.695441	0.884002	2.17163	0.903256	0.538002	0.0742761	0.963543	0.885671	0.23705	0.626345	0.9611
														K01297	3.11278	0.0776805	0.459823	19.9803	0.00279179	0.00510509	3.22866	0.199024	0.6154	1.12215	0.289455	0.919472
														K01299	2.79916	0.094314	0.508242	4.9872	0.545456	0.412877	2.92755	0.231361	0.65036	6.77507	0.009244	0.674449
														K01304	3.40285	0.0650838	0.427312	9.76221	0.13503	0.149307	0.269693	0.87385	0.875398	4.9145	0.0266321	0.737154
														K01305	0.869693	0.35104	0.793678	23.0502	0.000779844	0.00164636	0.693075	0.707132	0.850415	0.00614203	0.937533	0.973672
														K01322	9.8553e-12	0.999997	0.916376	0.659093	0.995332	0.562022	1.13884	0.565854	0.819798	3.94281e-12	0.999998	0.975276
														K01338	1.1719	0.279011	0.753541	12.8576	0.045354	0.0591085	3.70355	0.156958	0.557895	0.649484	0.420297	0.943115
														K01343	3.21225e-08	0.999857	0.916365	5.18833e-05	1	0.563173	0.00034523	0.999827	0.889361	6.32454e-08	0.999799	0.975271
														K01354	2.98628	0.0839728	0.47922	7.90189	0.24538	0.240325	0.010469	0.994779	0.888861	3.6173	0.0571816	0.757147
														K01356	5.44132	0.0196658	0.270523	11.153	0.0837624	0.0999557	0.976349	0.613746	0.83149	7.20944	0.00725209	0.651147
														K01358	1.35981	0.24357	0.727455	5.04539	0.538005	0.409547	0.0291623	0.985525	0.887935	2.75003	0.0972528	0.793229
														K01361	1.02815e-09	0.999974	0.916374	5.09012e-05	1	0.563173	0.00117091	0.999415	0.88932	0.00266382	0.958838	0.974242
														K01372	0.876875	0.349059	0.79275	9.49833	0.147431	0.160445	1.50543	0.471086	0.791119	0.456192	0.499409	0.951691
														K01406	1.31161e-11	0.999997	0.916376	9.65306e-07	1	0.563173	0.00013308	0.999933	0.889371	2.65993e-11	0.999996	0.975276
														K01407	5.61149e-05	0.994023	0.915915	8.91859	0.178208	0.187099	5.12003	0.0773038	0.383288	1.50537	0.219847	0.896611
														K01409	0.232794	0.62946	0.873382	13.0434	0.0423519	0.0557813	1.29094	0.524416	0.808289	0.761432	0.382881	0.937901
														K01414	0.100201	0.751589	0.89173	27.1381	0.00013643	0.000352156	1.05192	0.590987	0.826129	0.525853	0.468355	0.948652
														K01415	1.14615	0.284357	0.757049	3.98502	0.678703	0.466669	0.736721	0.691868	0.847618	0.44225	0.506039	0.952293
														K01419	1.79769	0.179992	0.663571	15.2015	0.0187462	0.0274988	0.67443	0.713755	0.851597	0.99106	0.319483	0.926484
														K01420	0.0623533	0.802814	0.897933	32.6172	1.24221e-05	4.24036e-05	1.77447	0.411793	0.76802	0.0254691	0.873204	0.971787
														K01421	6.39711	0.0114306	0.2028	9.69219	0.138227	0.152213	1.16615	0.55818	0.817772	3.22043	0.0727246	0.760993
														K01424	1.76372	0.184162	0.668665	15.7774	0.0149997	0.0226946	1.60719	0.447716	0.782586	0.304396	0.581139	0.958201
														K01425	0.00644169	0.93603	0.911169	25.556	0.000269281	0.00064378	0.0151464	0.992455	0.88863	0.000309631	0.985961	0.974933
														K01426	4.47967	0.0343003	0.340594	24.5015	0.000422175	0.000959493	6.60759	0.0367434	0.228043	6.41357	0.0113252	0.690992
														K01427	8.40243	0.0037472	0.106276	19.6878	0.00314682	0.0056594	0.266674	0.87517	0.875562	2.09911	0.147385	0.853239
														K01428	12.7116	0.00036339	0.0321837	16.7342	0.0103112	0.0162972	0.218675	0.896428	0.878154	2.02545	0.154683	0.859188
														K01429	10.4828	0.00120489	0.0595463	15.1263	0.0192965	0.0281946	0.0997947	0.951327	0.884372	3.4165	0.0645476	0.759196
														K01430	9.76221	0.00178136	0.0705521	13.9624	0.030059	0.0416154	0.249563	0.88269	0.876491	2.99073	0.0837422	0.76894
														K01433	3.85723	0.0495321	0.385058	23.0162	0.000791072	0.00166718	1.16838	0.557558	0.817606	0.78188	0.376567	0.936925
														K01434	9.74316e-08	0.999751	0.916357	0.00489444	1	0.563173	6.28e-06	0.999997	0.889377	1.74348e-08	0.999895	0.975273
														K01436	3.48647	0.0618724	0.419122	8.3777	0.211717	0.214438	2.11458	0.347396	0.736355	1.59196	0.207046	0.890916
														K01438	0.0648425	0.799	0.897495	25.9852	0.000224059	0.000546013	8.01443	0.018184	0.127548	0.38241	0.536316	0.954865
														K01439	2.64143	0.10411	0.5329	7.16506	0.305852	0.282802	0.0339764	0.983155	0.887695	3.31356	0.0687103	0.760163
														K01442	0.718163	0.396747	0.813003	13.4373	0.0365943	0.0493221	0.556266	0.757196	0.85891	1.17501	0.278375	0.916534
														K01443	9.3156	0.0022721	0.0790783	12.5155	0.0514083	0.0658333	0.0849438	0.958417	0.885129	6.23818	0.0125025	0.698155
														K01446	9.4457e-09	0.999922	0.91637	8.25067e-05	1	0.563173	0.187189	0.910652	0.879828	4.10465e-08	0.999838	0.975272
														K01447	0.29002	0.590208	0.866089	7.40079	0.285366	0.268955	0.810827	0.666701	0.84277	0.0224127	0.880994	0.97203
														K01448	0.587559	0.443365	0.829308	24.1709	0.000485766	0.00108789	2.48913	0.288066	0.69843	0.122323	0.726529	0.966283
														K01449	4.76582e-09	0.999945	0.916372	0.000162727	1	0.563173	1.69103	0.429336	0.775369	3.03892e-08	0.999861	0.975273
														K01451	0.996416	0.318179	0.777119	5.20281	0.518077	0.400452	0.470674	0.790305	0.864017	0.714538	0.397941	0.94011
														K01455	1.65334	0.198504	0.685066	5.071	0.53474	0.408076	0.225836	0.893224	0.87777	0.1622	0.687139	0.964419
														K01457	6.48974e-07	0.999357	0.916327	0.000198529	1	0.563173	0.0003688	0.999816	0.889359	5.69116	0.0170506	0.717232
														K01458	0.00485306	0.944461	0.911892	0.00438069	1	0.563173	0.0676232	0.966754	0.886007	2.13403e-06	0.998834	0.975248
														K01460	0.157936	0.691064	0.883353	60.7149	3.22128e-11	3.84167e-10	25.9275	2.34e-06	4.76e-05	0.00543867	0.941211	0.973772
														K01462	1.99492	0.157828	0.633635	7.00474	0.320409	0.292328	0.020486	0.989809	0.888366	3.25629	0.07115	0.760678
														K01464	12.673	0.000370979	0.0325444	38.2916	9.85129e-07	4.5604e-06	0.628365	0.730386	0.854485	1.79065	0.180847	0.877056
														K01465	0.000184677	0.989157	0.915537	23.5131	0.000641634	0.00139148	0.121971	0.940837	0.883233	0.821868	0.364635	0.934995
														K01466	0.449902	0.502381	0.846278	19.7382	0.00308259	0.00556048	2.77372	0.249859	0.667642	0.000288792	0.986441	0.974945
														K01467	1.21512	0.27032	0.747618	32.2397	1.46786e-05	4.90901e-05	1.23772	0.538559	0.812379	1.52243	0.217252	0.895505
														K01468	0.526768	0.467969	0.836818	17.2396	0.00844187	0.0136321	1.21658	0.54428	0.813984	0.0021338	0.963156	0.974354
														K01470	1.8335	0.175715	0.658182	26.5112	0.000178749	0.00044597	0.922133	0.630611	0.835254	2.9802	0.0842889	0.769362
														K01473	0.331114	0.565004	0.860946	0.142499	0.999943	0.563159	0.794366	0.672211	0.843858	0.365783	0.545312	0.955576
														K01474	0.0501862	0.82274	0.900158	4.99018	0.545073	0.412707	0.301533	0.860049	0.873651	0.482794	0.487159	0.950536
														K01476	3.10175	0.0782082	0.461505	4.79634	0.570187	0.423666	3.55345	0.169191	0.576317	0.00202322	0.964123	0.974379
														K01478	4.18681	0.0407397	0.361466	14.6648	0.0230306	0.0328763	2.43068	0.296609	0.704549	0.666144	0.414399	0.942352
														K01479	0.443542	0.505418	0.84706	10.6226	0.100765	0.116771	6.28897	0.0430891	0.257293	0.297079	0.58572	0.958514
														K01480	1.22059	0.269244	0.746865	30.3416	3.38458e-05	0.000103195	0.729514	0.694365	0.848083	0.744437	0.388243	0.938706
														K01482	4.90339	0.0268041	0.309783	5.97748	0.425717	0.35436	0.0669556	0.967076	0.886041	0.583707	0.444863	0.946087
														K01484	0.000483795	0.982452	0.915009	35.6317	3.25029e-06	1.28871e-05	15.4783	0.00043543	0.00348855	0.140147	0.708135	0.965438
														K01485	0.00199254	0.964396	0.913556	12.5117	0.0514798	0.0659114	3.9399	0.139464	0.528582	1.19728	0.273867	0.915276
														K01486	14.4371	0.000144918	0.0180141	41.6932	2.11385e-07	1.18002e-06	3.31062	0.191033	0.605656	4.59962	0.0319791	0.743296
														K01487	2.3502	0.125267	0.578541	4.87565	0.559858	0.419209	2.29626	0.31723	0.718346	3.72128	0.0537231	0.755996
														K01488	2.10076	0.147226	0.617349	21.5352	0.00146948	0.00290607	3.15233	0.206767	0.624392	2.01785	0.155459	0.859793
														K01489	0.130297	0.718124	0.887253	8.36587	0.212505	0.215059	0.416571	0.811975	0.867164	0.480397	0.488243	0.95064
														K01491	0.00892161	0.924748	0.910182	7.34401	0.290201	0.272271	0.796132	0.671618	0.843741	4.8513	0.0276253	0.738466
														K01493	0.0510628	0.821224	0.899992	9.51445	0.146645	0.15975	1.52666	0.466111	0.789359	0.933882	0.333856	0.929425
														K01494	2.94485	0.0861515	0.485616	7.62081	0.26722	0.256235	0.0520717	0.9743	0.88679	1.89132	0.169053	0.869597
														K01495	4.8894	0.0270221	0.310785	11.2714	0.080342	0.0965432	1.615	0.445971	0.781921	3.37272	0.0662844	0.759614
														K01496	1.44573	0.229215	0.715246	6.08657	0.413563	0.347761	0.270778	0.873376	0.875339	3.70672	0.0541938	0.756161
														K01497	1.568	0.210498	0.697583	14.7247	0.0225092	0.032235	2.10309	0.349398	0.737469	0.246578	0.619495	0.960687
														K01501	1.00417	0.316303	0.776093	1.42564	0.96428	0.554205	0.504218	0.77716	0.862034	0.427989	0.512977	0.952908
														K01505	0.353811	0.551964	0.858127	1.78515	0.93836	0.547464	0.00867443	0.995672	0.88895	0.0696092	0.791907	0.968981
														K01507	0.944488	0.331126	0.783951	15.2683	0.0182696	0.0268919	0.342731	0.842513	0.871359	1.04091	0.307609	0.923862
														K01512	2.59792	0.107004	0.539718	9.92405	0.127887	0.142728	0.881798	0.643458	0.838011	2.74338	0.0976577	0.79391
														K01515	0.582141	0.445474	0.829979	14.3246	0.0262128	0.0368806	3.53647	0.170634	0.578389	1.79648	0.180139	0.876632
														K01520	0.0482873	0.826071	0.90052	13.173	0.04037	0.0535914	1.67726	0.432302	0.776566	0.540045	0.462414	0.948026
														K01523	1.66604	0.19679	0.683192	6.9988	0.320959	0.292682	0.186211	0.911097	0.87988	3.20816	0.073272	0.761364
														K01524	1.64036	0.200276	0.68698	10.7812	0.0953775	0.111491	0.0570247	0.97189	0.886541	3.22948	0.0723238	0.760914
														K01525	0.353625	0.552068	0.85815	28.6088	7.21332e-05	0.000200557	1.01046	0.603367	0.829087	1.34031	0.246979	0.906911
														K01527	3.01195e-07	0.999562	0.916342	0.361912	0.999137	0.562961	0.0213604	0.989377	0.888322	7.62781e-09	0.99993	0.975274
														K01531	0.0259173	0.872103	0.905274	19.531	0.00335484	0.00597577	2.5943	0.27331	0.68724	3.22643	0.0724586	0.760941
														K01533	4.15525	0.0415056	0.363656	1.66521	0.947775	0.549936	0.289568	0.865209	0.87431	0.00924208	0.923413	0.97328
														K01534	2.8055	0.0939417	0.507253	24.0188	0.000518119	0.00115253	2.6303	0.268435	0.683359	0.00128378	0.971418	0.974567
														K01537	0.100133	0.75167	0.89174	26.4942	0.000180059	0.000448892	3.42676	0.180255	0.591704	0.167748	0.682121	0.964167
														K01539	1.25758	0.26211	0.741754	1.94629	0.924572	0.543794	0.379975	0.82697	0.869258	0.0923602	0.761198	0.967769
														K01540	4.79334e-11	0.999994	0.916376	6.44543e-05	1	0.563173	0.00151105	0.999245	0.889303	3.87691e-13	1	0.975276
														K01541	9.01321e-11	0.999992	0.916375	2.38329e-05	1	0.563173	0.00411551	0.997944	0.889175	4.43871e-11	0.999995	0.975276
														K01546	0.952064	0.329195	0.782958	7.07493	0.313973	0.288147	1.68764	0.430065	0.775665	0.0386625	0.844119	0.970843
														K01547	0.217598	0.640876	0.875357	2.48346	0.870314	0.528755	3.66339	0.160142	0.562842	0.373227	0.541251	0.955258
														K01548	0.619614	0.431191	0.825331	11.3379	0.0784779	0.0946634	0.506467	0.776286	0.8619	3.37515	0.0661865	0.759591
														K01556	4.26909e-12	0.999998	0.916376	0.00467946	1	0.563173	0.0529195	0.973887	0.886747	7.19225e-13	0.999999	0.975276
														K01560	3.13417	0.0766672	0.456748	21.2041	0.00168596	0.00328082	0.0344501	0.982922	0.887671	3.25226	0.0713248	0.760714
														K01561	0.116442	0.732926	0.889278	1.38559	0.966729	0.554832	0.257349	0.87926	0.876069	0.152074	0.696562	0.964884
														K01567	3.21199e-09	0.999955	0.916373	0.000116749	1	0.563173	1.12709	0.569186	0.820664	7.79613e-09	0.99993	0.975274
														K01571	15.3631	8.87031e-05	0.0129628	11.8906	0.0644537	0.0800578	0.0306161	0.984809	0.887862	2.55339	0.110058	0.812783
														K01572	22.867	1.73609e-06	0.00189438	9.82822	0.132075	0.1466	0.0755992	0.962906	0.885603	0.737975	0.39031	0.939011
														K01573	2.48976e-08	0.999874	0.916366	1.06394	0.983072	0.558969	3.08846	0.213477	0.631852	1.34042e-07	0.999708	0.975269
														K01575	2.82401	0.092864	0.504369	22.3993	0.00102479	0.00209702	3.33913	0.188329	0.602247	4.61379	0.0317159	0.74304
														K01576	9.27823e-12	0.999998	0.916376	9.19337e-06	1	0.563173	0.00322773	0.998387	0.889219	2.84831e-12	0.999999	0.975276
														K01577	0.447293	0.503624	0.846599	10.7116	0.0977094	0.113787	13.3343	0.00127202	0.0101232	0.31385	0.575328	0.957796
														K01579	0.895036	0.344116	0.790397	17.029	0.00917731	0.0146843	4.58717	0.100904	0.447893	0.403723	0.525173	0.953951
														K01580	1.33355	0.248174	0.731151	32.6677	1.21477e-05	4.15713e-05	0.00182076	0.99909	0.889288	2.30609	0.128868	0.835617
														K01581	1.43765	0.230519	0.7164	18.7913	0.00453108	0.0077461	1.1376	0.566204	0.819889	0.121756	0.727138	0.966311
														K01582	1.71155	0.190785	0.676446	19.6415	0.0032069	0.00575139	0.390615	0.822582	0.868652	0.491895	0.483083	0.950139
														K01584	0.293422	0.588036	0.865661	39.4571	5.82269e-07	2.89307e-06	1.69883	0.427666	0.77469	0.000385176	0.984342	0.974892
														K01585	0.3399	0.559887	0.859854	6.72875	0.346663	0.308882	2.43311	0.296249	0.704297	0.293141	0.588215	0.958683
														K01586	0.357437	0.549933	0.857678	11.6145	0.0711414	0.0871234	0.437216	0.803637	0.86597	1.13685	0.286319	0.918661
														K01588	0.171259	0.678995	0.881525	5.10386	0.530563	0.406183	3.4139	0.181418	0.593257	0.293186	0.588186	0.958681
														K01589	1.4555	0.227648	0.713846	7.39843	0.285566	0.269092	0.03437	0.982962	0.887675	2.96141	0.0852736	0.770838
														K01590	0.144524	0.703825	0.885225	6.71687	0.347827	0.309598	5.02636	0.0810103	0.394417	0.551864	0.457557	0.947504
														K01591	0.0943118	0.758765	0.892644	4.09763	0.663467	0.461023	2.05632	0.357664	0.741971	0.750559	0.386299	0.938416
														K01595	6.60663	0.01016	0.189481	7.74374	0.257485	0.249226	0.0458868	0.977318	0.8871	2.99072	0.0837427	0.768941
														K01596	3.40928e-08	0.999853	0.916365	0.000417449	1	0.563173	0.00029481	0.999853	0.889363	8.27176e-08	0.999771	0.97527
														K01597	0.527033	0.467857	0.836786	23.3568	0.000685373	0.00147326	6.96812	0.0306826	0.19787	0.934763	0.333628	0.929381
														K01598	0.326685	0.567617	0.861498	17.5279	0.0075269	0.0123041	1.6978	0.427886	0.77478	1.85403	0.173315	0.872395
														K01599	0.386781	0.533996	0.85405	16.2284	0.0125794	0.0194585	1.22093	0.543099	0.813655	1.38731	0.238859	0.90405
														K01601	0.301667	0.582839	0.864626	1.4044	0.96559	0.554541	4.62991	0.0987706	0.442615	4.03862	0.0444703	0.752064
														K01607	0.187274	0.665195	0.879364	17.8596	0.00659289	0.0109142	5.27998	0.071362	0.364568	7.2958	0.00691159	0.646044
														K01608	0.463199	0.496133	0.844642	19.4518	0.00346484	0.00614063	19.63	5.46e-05	0.00059874	0.589725	0.442526	0.945817
														K01609	0.146273	0.702123	0.884979	14.2212	0.0272608	0.0381859	0.630726	0.729524	0.854338	3.31166	0.0687902	0.76018
														K01610	0.515381	0.472819	0.838221	8.93236	0.177418	0.18643	3.26909	0.195041	0.610604	1.07826	0.299087	0.921862
														K01611	2.23624	0.134809	0.59633	27.3018	0.000127119	0.000331244	2.50354	0.285999	0.696911	0.706667	0.400552	0.940477
														K01613	0.0111057	0.916071	0.909409	8.63034	0.195459	0.201416	2.13813	0.34333	0.734063	0.113636	0.736042	0.966705
														K01615	1.46079	0.226804	0.713087	20.5036	0.00225176	0.0042315	2.92325	0.231859	0.650849	0.249684	0.617298	0.960553
														K01616	4.83786e-12	0.999998	0.916376	6.85644e-06	1	0.563173	0.00247821	0.998762	0.889256	1.26867e-12	0.999999	0.975276
														K01619	1.50075	0.220557	0.707339	8.58981	0.197995	0.203476	0.369023	0.83151	0.869879	0.612614	0.433805	0.944788
														K01620	1.83495	0.175543	0.657962	6.97215	0.323431	0.294273	0.592802	0.743489	0.856682	1.42931	0.231876	0.901446
														K01621	1.83622	0.175394	0.657771	18.289	0.0055491	0.00931863	0.761264	0.683429	0.846026	1.1751	0.278355	0.916528
														K01624	5.11815	0.0236768	0.294244	12.9412	0.0439788	0.0575658	0.0161453	0.99196	0.888581	1.94013	0.163654	0.865872
														K01625	0.087534	0.767336	0.893715	3.10684	0.795323	0.50626	0.819738	0.663737	0.842179	0.223812	0.63615	0.961677
														K01626	2.73514	0.0981631	0.518235	8.12506	0.229084	0.228004	0.0528705	0.973911	0.88675	3.84392	0.0499268	0.754555
														K01627	0.0826987	0.773673	0.894494	6.76215	0.343404	0.306869	2.47631	0.289918	0.699778	0.575436	0.448107	0.946456
														K01628	5.67534	0.0172051	0.253283	25.1252	0.000323705	0.000757192	0.834101	0.658988	0.841222	0.372142	0.541839	0.955304
														K01629	0.871789	0.350461	0.793408	9.97878	0.125549	0.140547	5.2613	0.0720315	0.366734	1.91135	0.166813	0.868077
														K01631	0.883178	0.347333	0.791934	76.5597	1.83173e-14	3.77956e-13	41.9679	7.71e-10	1.21e-07	1.29632	0.254887	0.909538
														K01633	2.64104	0.104135	0.53296	11.8753	0.06481	0.0804393	5.47566	0.0647106	0.342217	1.7577	0.184912	0.879433
														K01635	18.7152	1.51769e-05	0.0043944	8.22107	0.222351	0.222796	0.851841	0.653168	0.840034	3.14254	0.0762749	0.763347
														K01637	0.0412067	0.839139	0.901918	135.383	9.43538e-27	9.73439e-25	27.0687	1.32e-06	2.98e-05	0.409259	0.522346	0.953714
														K01639	0.625952	0.428844	0.824543	44.2556	6.57756e-08	4.15775e-07	3.14893	0.207118	0.62479	0.104396	0.746617	0.967161
														K01640	0.27195	0.602027	0.868372	14.2319	0.0271507	0.0380493	3.64821	0.161362	0.564709	0.0529582	0.817994	0.96994
														K01641	0.535306	0.464385	0.835766	13.369	0.037537	0.0504002	3.54388	0.170003	0.577486	0.522793	0.469653	0.948786
														K01643	6.92198	0.00851426	0.170536	5.89662	0.43487	0.359242	0.870713	0.647034	0.838762	0.79179	0.373559	0.93645
														K01644	5.02155	0.0250337	0.301265	7.48447	0.278355	0.264092	0.139935	0.932424	0.882304	0.050902	0.821501	0.970065
														K01646	3.11284	0.0776776	0.459814	55.1001	4.42463e-10	4.49535e-09	0.751735	0.686693	0.846646	2.13842	0.14365	0.849996
														K01647	4.75156	0.0292717	0.320588	10.552	0.103251	0.119199	0.418205	0.811312	0.86707	3.89359	0.0484706	0.753943
														K01649	3.76153	0.0524445	0.393389	4.55945	0.601423	0.436739	0.0364933	0.981919	0.88757	3.12983	0.0768717	0.763723
														K01652	1.84037	0.174907	0.657145	9.67684	0.138937	0.152855	2.17958	0.336288	0.729998	4.57085	0.0325204	0.74381
														K01653	2.58263	0.108042	0.542115	9.51437	0.146649	0.159754	0.274882	0.871586	0.875115	2.66222	0.102757	0.802113
														K01654	10.2322	0.00138007	0.0628537	5.71266	0.456135	0.370303	2.07177	0.354911	0.740489	4.01931	0.0449821	0.752323
														K01656	0.158744	0.690315	0.883241	0.260287	0.999667	0.563091	0.0172919	0.991391	0.888524	0.125324	0.723331	0.966139
														K01657	0.155146	0.693665	0.88374	8.37363	0.211988	0.214651	2.09296	0.351172	0.738448	5.48394	0.0191919	0.723294
														K01658	1.3089	0.252595	0.734607	4.61737	0.593737	0.433578	2.32023	0.31345	0.715914	4.95776	0.0259738	0.736231
														K01661	2.10511e-06	0.998842	0.916287	6.54177	0.365307	0.320175	6.77243	0.0338364	0.213859	0.783785	0.375986	0.936834
														K01662	0.963917	0.326202	0.781402	6.42169	0.377645	0.327448	1.18533	0.552853	0.816339	5.0768	0.0242481	0.733589
														K01664	3.27369	0.0703991	0.439958	7.61186	0.26794	0.256748	0.478692	0.787143	0.863545	1.91954	0.165908	0.867452
														K01665	0.424561	0.51467	0.849395	8.51159	0.202966	0.207482	5.74682	0.056506	0.312381	3.45912	0.0629037	0.758779
														K01666	2.19919	0.138084	0.602094	10.6154	0.101014	0.117013	1.38351	0.500697	0.801014	0.598514	0.439146	0.945423
														K01667	1.31788	0.250974	0.73335	42.2316	1.65492e-07	9.47013e-07	4.26886	0.118312	0.487495	1.15079	0.283383	0.917888
														K01668	0.862371	0.353076	0.794624	18.0447	0.00612137	0.0101991	5.60969	0.0605162	0.327295	2.40158	0.121213	0.827032
														K01669	0.0814768	0.775306	0.894693	55.1291	4.36544e-10	4.44021e-09	23.409	8.26e-06	0.00012718	0.217343	0.641072	0.96196
														K01673	1.68562	0.19418	0.680295	6.93653	0.326757	0.296402	2.75502	0.252205	0.669713	2.17827	0.139971	0.846658
														K01674	2.10595	0.146727	0.616546	6.62233	0.35719	0.315304	1.58328	0.453101	0.784614	0.427561	0.513188	0.952927
														K01676	0.0108027	0.91722	0.909512	8.16681	0.226135	0.225732	4.63205	0.098665	0.442351	0.388288	0.533201	0.954613
														K01677	0.00665284	0.934993	0.911079	13.4121	0.0369388	0.0497169	2.18746	0.334965	0.72922	0.198791	0.655699	0.962777
														K01678	0.259945	0.610158	0.869898	16.438	0.0115864	0.0180884	1.84734	0.397058	0.761465	0.223693	0.63624	0.961682
														K01679	0.414752	0.519567	0.850603	11.1225	0.0846626	0.100846	0.89003	0.640815	0.837451	0.126122	0.722488	0.966101
														K01681	11.779	0.000599041	0.0420631	16.2239	0.0126014	0.0194886	3.52086	0.171971	0.580291	9.04258	0.00263764	0.508511
														K01682	4.96681	0.0258382	0.305221	16.4494	0.0115347	0.0180165	0.64214	0.725373	0.853626	0.891922	0.344957	0.931541
														K01684	1.62671	0.202159	0.688988	38.6835	8.2563e-07	3.89296e-06	2.5536	0.278928	0.691597	0.46198	0.4967	0.95144
														K01685	0.0353555	0.850853	0.903137	5.11775	0.528802	0.405381	0.142522	0.931219	0.88217	0.0266976	0.870208	0.971693
														K01686	0.0238024	0.877389	0.905791	2.99329	0.809689	0.510735	0.813419	0.665837	0.842598	0.206038	0.649891	0.962457
														K01687	0.686039	0.407515	0.81704	7.15556	0.306701	0.283365	0.412434	0.813657	0.867402	3.8796	0.0488763	0.754117
														K01689	0.00489685	0.944212	0.911871	10.2749	0.113541	0.129136	0.686482	0.709467	0.850834	1.70079	0.192185	0.883463
														K01690	0.210269	0.646557	0.876317	79.5447	4.43651e-15	1.0259e-13	35.8431	1.65e-08	1.08e-06	0.384407	0.535254	0.954779
														K01692	0.0656825	0.79773	0.897349	15.2971	0.0180679	0.0266337	9.90433	0.0070681	0.0537702	0.0344436	0.852766	0.97113
														K01693	2.21864	0.136354	0.59907	7.04041	0.317126	0.290201	0.0568657	0.971968	0.886549	2.71974	0.0991142	0.796321
														K01694	0.00966633	0.92168	0.90991	1.05205	0.983562	0.559091	0.124457	0.939668	0.883105	0.351026	0.553533	0.956207
														K01695	1.11851	0.290239	0.760796	4.70464	0.582214	0.428771	0.153061	0.926325	0.881621	5.27261	0.0216636	0.728891
														K01696	0.378466	0.538425	0.855077	4.14698	0.656794	0.458512	0.155843	0.925037	0.881475	5.27393	0.021647	0.728858
														K01697	3.16556	0.0752068	0.452323	7.00518	0.320368	0.292301	1.03237	0.596794	0.827529	2.83032	0.0925002	0.784891
														K01698	0.0735983	0.786168	0.895996	7.80871	0.252455	0.245553	1.77981	0.410695	0.767544	0.406184	0.523913	0.953846
														K01699	0.0156604	0.900412	0.907978	31.0456	2.4846e-05	7.79494e-05	9.33329	0.00940377	0.0702898	0.0324578	0.857027	0.97127
														K01702	0.377206	0.539102	0.855233	7.61282	0.267863	0.256693	0.251787	0.881709	0.876371	0.810778	0.36789	0.935534
														K01703	3.28331	0.0699876	0.438901	6.83308	0.33656	0.302604	0.281707	0.868616	0.874741	2.22222	0.136037	0.84292
														K01704	2.0226	0.154974	0.629389	4.28893	0.637639	0.451173	0.0773211	0.962077	0.885516	2.55514	0.109936	0.812614
														K01706	4.74026	0.0294646	0.321386	39.3026	6.24341e-07	3.07289e-06	1.98507	0.370637	0.748733	0.199082	0.655463	0.962764
														K01708	0.819701	0.365268	0.800108	40.0968	4.35996e-07	2.2441e-06	2.72098	0.256535	0.673467	0.0109049	0.916831	0.973093
														K01709	0.950313	0.32964	0.783188	5.5483	0.475639	0.380118	0.455316	0.796396	0.864917	0.633846	0.425948	0.943827
														K01710	2.56565	0.109208	0.544778	6.50302	0.369257	0.322521	0.0289351	0.985637	0.887946	0.761963	0.382715	0.937876
														K01711	0.0581134	0.809503	0.898691	8.53006	0.201783	0.206532	4.10832	0.128201	0.507559	0.853608	0.355534	0.933442
														K01712	0.846775	0.357466	0.796633	6.29345	0.391133	0.335223	1.13974	0.565599	0.819731	0.298634	0.58474	0.958447
														K01713	0.836826	0.360306	0.797912	15.9575	0.0139838	0.0213536	2.66879	0.263317	0.679179	5.80853	0.0159486	0.713529
														K01714	3.42529	0.0642048	0.425121	3.97052	0.680666	0.467388	0.144087	0.93049	0.882088	3.11072	0.0777787	0.764285
														K01715	9.36588	0.00221062	0.077999	22.2817	0.00107644	0.00219386	6.75571	0.0341205	0.215268	1.92057	0.165794	0.867373
														K01716	0.624177	0.429499	0.824764	25.669	0.00025657	0.000616676	1.34223	0.511139	0.804283	0.299555	0.584162	0.958408
														K01719	0.0454293	0.831217	0.901075	8.15631	0.226874	0.226302	4.31382	0.115682	0.48188	0.18088	0.670618	0.963575
														K01720	0.11908	0.730035	0.888888	37.86	1.1964e-06	5.42713e-06	23.564	7.64e-06	0.00011988	0.709988	0.399448	0.940323
														K01725	1.73279	0.188055	0.673284	32.2223	1.47918e-05	4.94185e-05	7.19854	0.0273437	0.180218	0.0274437	0.868423	0.971636
														K01727	0.425231	0.514339	0.849313	14.4449	0.0250426	0.0354093	3.74932	0.153407	0.552243	1.11775	0.290404	0.919713
														K01729	5.2518e-10	0.999982	0.916375	0.000332247	1	0.563173	0.00326524	0.998369	0.889217	8.06509e-11	0.999993	0.975276
														K01730	0.654331	0.418569	0.821006	3.69984	0.71722	0.480429	5.51987	0.0632959	0.337258	0.952972	0.328964	0.928451
														K01732	3.87399e-10	0.999984	0.916375	2.5883e-05	1	0.563173	0.0006316	0.999684	0.889346	3.49849e-09	0.999953	0.975275
														K01733	1.24477	0.264553	0.743527	6.41248	0.378603	0.328006	0.0738799	0.963734	0.885691	3.79996	0.0512538	0.755082
														K01734	4.37831	0.0363991	0.347923	24.9972	0.000341866	0.000794311	4.63416	0.098561	0.442091	0.99754	0.317906	0.926146
														K01735	0.205871	0.650023	0.876895	8.97325	0.175088	0.184451	4.82596	0.0895481	0.418586	2.15477	0.142128	0.848632
														K01736	0.636268	0.425065	0.823259	6.09726	0.412383	0.347113	0.476052	0.788182	0.863701	4.78653	0.0286831	0.739768
														K01737	1.3564	0.244163	0.727936	20.7336	0.00204809	0.00389418	0.117252	0.943059	0.883477	2.12148	0.145246	0.851399
														K01738	0.000264707	0.987019	0.915369	20.4714	0.00228182	0.00428061	2.34357	0.309814	0.713535	0.052361	0.819005	0.969976
														K01739	3.51602	0.0607783	0.416212	9.73299	0.136356	0.150516	0.190215	0.909275	0.879668	4.13043	0.0421186	0.750798
														K01740	1.63242	0.201368	0.688148	5.33624	0.501465	0.392654	0.0359249	0.982198	0.887598	3.75004	0.0528062	0.755667
														K01744	1.94367	0.163271	0.641471	15.841	0.0146333	0.0222137	0.214039	0.898508	0.878401	2.18578	0.139291	0.846024
														K01745	1.05895	0.303456	0.768805	6.39854	0.380056	0.328851	0.769167	0.680734	0.845511	2.41646	0.120066	0.825667
														K01746	4.32992e-08	0.999834	0.916363	0.000740159	1	0.563173	0.00078036	0.99961	0.889339	1.8721e-07	0.999655	0.975268
														K01749	0.0970483	0.755401	0.892217	15.1043	0.0194608	0.0284013	0.423841	0.809029	0.866745	0.130517	0.717897	0.965892
														K01750	3.92758	0.0475001	0.379077	10.9597	0.0896299	0.105755	1.26457	0.531377	0.810324	0.0963042	0.756311	0.967568
														K01751	8.69757	0.00318634	0.0960112	44.037	7.26813e-08	4.5497e-07	1.2723	0.529327	0.809729	2.20674	0.137408	0.844243
														K01752	1.89417	0.168733	0.649002	17.8315	0.00666729	0.0110262	1.78633	0.409358	0.766961	4.50669	0.0337626	0.74493
														K01753	0.0297584	0.86304	0.904374	42.5146	1.455e-07	8.45187e-07	1.26969	0.530018	0.80993	0.206173	0.649784	0.962451
														K01754	2.70559	0.0999973	0.522855	11.214	0.0819847	0.098188	0.160658	0.922813	0.881224	2.50777	0.113286	0.817142
														K01755	1.40545	0.235813	0.72099	2.76371	0.837865	0.519278	0.292751	0.863833	0.874135	2.33724	0.126313	0.832849
														K01756	0.481576	0.487709	0.842382	9.84559	0.131307	0.145893	0.894158	0.639494	0.83717	1.19573	0.274176	0.915364
														K01758	3.79421	0.05143	0.390554	9.38872	0.152868	0.165218	0.258537	0.878738	0.876005	2.89687	0.0887519	0.777824
														K01759	2.53864	0.111091	0.549014	8.34933	0.213611	0.215929	4.50562	0.105103	0.457996	1.03894	0.308068	0.923967
														K01760	2.63802	0.104334	0.533434	12.3893	0.053826	0.0684615	0.110103	0.946436	0.883844	2.61056	0.106154	0.807225
														K01761	5.81282	0.0159098	0.2432	12.5311	0.0511174	0.0655155	1.06161	0.588131	0.825432	2.4686	0.116141	0.820832
														K01766	0.0187127	0.891193	0.907115	43.869	7.84773e-08	4.87285e-07	4.51515	0.104604	0.456813	0.0005791	0.980801	0.974804
														K01768	0.00577391	0.93943	0.911462	2.86827	0.82519	0.515472	0.298105	0.861524	0.87384	2.46114e-05	0.996042	0.97518
														K01770	2.21582	0.136602	0.599507	4.27389	0.639665	0.451959	0.338309	0.844378	0.871607	2.84553	0.0916283	0.783287
														K01771	0.00860796	0.926079	0.9103	0.120318	0.999965	0.563165	0.206993	0.901679	0.878777	0.0111174	0.916027	0.97307
														K01772	2.90216	0.0884612	0.492227	16.2472	0.0124868	0.0193318	0.49883	0.779256	0.862354	0.490579	0.483669	0.950197
														K01775	5.37689	0.0204052	0.27527	7.47055	0.279511	0.264898	0.122859	0.940419	0.883188	4.338	0.0372707	0.747702
														K01776	1.5083	0.219398	0.706247	3.33084	0.766323	0.496975	0.273419	0.872224	0.875194	2.97337	0.0846453	0.769635
														K01777	8.0468	0.00455842	0.119822	16.3456	0.0120144	0.0186821	3.79343	0.150061	0.546784	0.00644912	0.935994	0.97363
														K01778	1.53903	0.214763	0.701798	5.98152	0.425263	0.354116	1.1398	0.565581	0.819727	3.18171	0.0744667	0.762171
														K01779	8.2042	0.00417936	0.113399	24.3224	0.000455535	0.00102711	1.38949	0.499202	0.800537	1.79907	0.179825	0.876443
														K01782	0.023937	0.877045	0.905757	24.9038	0.000355742	0.000823114	8.29026	0.0158414	0.112973	0.325562	0.568284	0.957296
														K01783	0.217837	0.640693	0.875326	16.3702	0.0118992	0.0185228	0.201262	0.904267	0.879082	2.42113	0.119709	0.825238
														K01784	1.0795	0.298808	0.766051	4.48105	0.611868	0.440979	0.954081	0.620617	0.833044	0.585579	0.444134	0.946003
														K01785	2.43804	0.118424	0.564787	6.18242	0.403069	0.341954	3.19947	0.20195	0.618849	4.69477	0.0302546	0.741542
														K01786	2.9242	0.0872604	0.488811	9.03147	0.171816	0.181656	0.494362	0.780999	0.862619	1.79994	0.17972	0.87638
														K01787	1.48247	0.223389	0.709973	23.3479	0.000687946	0.00147802	1.61145	0.446765	0.782224	1.4096	0.235123	0.902674
														K01788	7.39605	0.00653674	0.147828	36.1668	2.55835e-06	1.05427e-05	2.02191	0.363872	0.745251	2.59258	0.107365	0.808984
														K01790	2.13497	0.143973	0.612057	32.6243	1.23837e-05	4.22872e-05	0.433746	0.805032	0.866172	0.499192	0.479855	0.949821
														K01791	1.10739	0.29265	0.762297	29.5754	4.73287e-05	0.000138579	2.72034	0.256617	0.673537	0.918513	0.337866	0.930205
														K01792	2.43021	0.119017	0.566014	13.0308	0.0425502	0.0559985	0.302565	0.859605	0.873594	2.73273	0.0983112	0.794999
														K01800	0.000112136	0.991551	0.915723	0.000122683	1	0.563173	0.00173348	0.999134	0.889292	1.02224	0.311987	0.92485
														K01801	1.62013e-12	0.999999	0.916376	12.47	0.0522676	0.0667688	0.00212458	0.998938	0.889273	5.76677e-13	0.999999	0.975276
														K01802	0.0144138	0.904438	0.90835	3.84789	0.697252	0.473386	1.18894	0.551854	0.816067	1.68237e-07	0.999673	0.975268
														K01803	0.800844	0.370841	0.802519	9.24382	0.160323	0.171688	0.136472	0.93404	0.882484	7.20701	0.00726193	0.651289
														K01804	3.67871	0.0551116	0.400999	6.97199	0.323446	0.294283	0.363173	0.833946	0.870209	2.48119	0.115215	0.819652
														K01805	1.79107	0.180796	0.664567	14.3354	0.026106	0.036747	1.22988	0.540673	0.812975	4.74093	0.0294532	0.74066
														K01807	2.31325	0.128276	0.584317	5.25238	0.511874	0.397564	0.0505481	0.975043	0.886866	2.73438	0.0982096	0.79483
														K01808	0.477295	0.48965	0.842909	20.806	0.00198776	0.00379274	0.760893	0.683556	0.84605	0.0167412	0.897051	0.972516
														K01809	1.39223	0.238029	0.722868	8.92665	0.177745	0.186707	4.03985	0.132666	0.516113	1.99861	0.157444	0.861315
														K01810	2.00221	0.15707	0.632517	11.1846	0.0828351	0.0990353	0.0835936	0.959065	0.885198	2.03603	0.15361	0.858344
														K01811	0.213154	0.644306	0.875938	5.13704	0.526361	0.404267	5.19245	0.0745543	0.374765	2.68315	0.101415	0.800018
														K01812	0.0798014	0.777567	0.894967	3.49909	0.744091	0.489616	0.492298	0.781806	0.862742	0.00464566	0.945659	0.973892
														K01813	0.00227691	0.961942	0.913354	6.22275	0.398706	0.33951	6.96557	0.0307217	0.198072	0.990577	0.319601	0.926509
														K01814	0.678813	0.409996	0.817945	5.95651	0.428079	0.355627	0.196824	0.906275	0.879318	3.09726	0.0784244	0.764678
														K01815	1.88682	0.169562	0.650118	17.1045	0.00890666	0.0142975	1.75	0.416861	0.770192	0.273695	0.600864	0.959517
														K01816	0.0752672	0.783817	0.895717	40.3457	3.89525e-07	2.02984e-06	0.895801	0.638968	0.837058	1.66372	0.197101	0.886039
														K01817	0.545465	0.460177	0.834512	8.38985	0.21091	0.213801	1.30973	0.519512	0.806829	2.3966	0.1216	0.827487
														K01818	1.35333	0.244698	0.728369	26.7239	0.000163108	0.000410816	4.97312	0.0831957	0.400793	2.74054	0.0978317	0.794201
														K01819	7.73615	0.0054126	0.132956	11.8217	0.0660673	0.0817809	0.575596	0.749913	0.857735	2.31261	0.128329	0.835041
														K01820	9.93671e-05	0.992047	0.915762	0.000124037	1	0.563173	6.76e-07	1	0.889377	1.03525e-07	0.999743	0.97527
														K01821	0.270092	0.60327	0.868608	15.4158	0.0172581	0.0255991	1.53753	0.463584	0.788454	0.233395	0.629018	0.961259
														K01823	0.183624	0.668277	0.879853	33.8441	7.21027e-06	2.62324e-05	8.0982	0.0174381	0.122959	0.000537798	0.981498	0.974822
														K01825	0.0156184	0.900545	0.90799	49.6246	5.59014e-09	4.39193e-08	22.9952	1.02e-05	0.00015071	0.225766	0.634681	0.961591
														K01829	1.66915e-10	0.99999	0.916375	0.00016725	1	0.563173	0.00131759	0.999341	0.889313	1.07791e-11	0.999997	0.975276
														K01834	0.436778	0.508682	0.847892	3.90616	0.689374	0.470554	2.48638	0.288463	0.69872	0.0270605	0.869337	0.971665
														K01835	3.62081	0.0570611	0.40641	8.07132	0.232925	0.230944	0.690656	0.707988	0.850569	2.08199	0.149046	0.854637
														K01837	0.245612	0.620182	0.871731	1.13902	0.97979	0.558144	0.649606	0.72267	0.853159	0.0294437	0.863759	0.971487
														K01838	2.55552	0.109909	0.546366	32.0672	1.5841e-05	5.2436e-05	4.68148	0.0962565	0.436263	0.0969748	0.755491	0.967534
														K01839	1.78406	0.181651	0.665618	10.4433	0.107182	0.123013	0.710422	0.701026	0.849308	0.809568	0.368248	0.935592
														K01840	0.00246101	0.960434	0.91323	15.6882	0.0155292	0.0233838	3.01147	0.221854	0.64076	0.754198	0.38515	0.938244
														K01841	0.382073	0.536496	0.854632	11.4101	0.0764984	0.0926513	0.366911	0.832389	0.869998	0.17958	0.671734	0.963633
														K01843	0.320325	0.571412	0.862291	10.4699	0.106208	0.122072	5.04569	0.0802309	0.392111	0.891743	0.345005	0.93155
														K01844	0.761236	0.382942	0.807559	10.849	0.0931584	0.109289	4.31939	0.11536	0.481185	1.46814	0.225639	0.898996
														K01845	0.240469	0.623868	0.872392	6.36183	0.383901	0.331077	2.58583	0.274469	0.688149	0.9741	0.32366	0.927364
														K01846	0.16637	0.683358	0.882193	27.5091	0.00011622	0.000306255	13.6023	0.00111247	0.00886473	0.197882	0.656436	0.962817
														K01847	0.735619	0.391068	0.810801	22.5426	0.00096506	0.00198562	2.32873	0.312121	0.715049	0.780253	0.377064	0.937003
														K01848	0.590746	0.442131	0.828913	9.68735	0.138451	0.152415	0.461325	0.794007	0.864565	0.796248	0.372217	0.936235
														K01849	0.00524065	0.94229	0.911707	19.2039	0.0038328	0.00668883	0.312413	0.855383	0.873049	0.554647	0.456425	0.94738
														K01854	3.82895	0.0503744	0.387529	5.8455	0.440719	0.362322	2.51484	0.284387	0.695715	0.0695377	0.792011	0.968985
														K01856	0.00176684	0.966472	0.913725	1.38901	0.966523	0.554779	1.01748	0.601254	0.828589	0.0576329	0.810277	0.969662
														K01857	0.163983	0.685515	0.88252	8.54917	0.200565	0.205552	0.0464412	0.977047	0.887072	0.8001	0.371063	0.93605
														K01858	0.00805793	0.928473	0.91051	23.8625	0.000553553	0.00122233	1.54252	0.462431	0.788038	3.19472	0.0738762	0.761775
														K01866	0.618582	0.431575	0.825459	9.59129	0.142953	0.156464	0.262232	0.877116	0.875804	4.15897	0.0414147	0.750392
														K01867	1.30388	0.253506	0.735309	22.8974	0.000831591	0.00174171	2.55677	0.278487	0.69126	0.609318	0.435045	0.944937
														K01868	1.33038	0.248737	0.731597	9.41121	0.151738	0.164232	0.729465	0.694382	0.848086	0.00333531	0.953946	0.974113
														K01869	0.323408	0.569567	0.861907	9.96149	0.126283	0.141233	0.451329	0.797986	0.865149	2.68438	0.101337	0.799895
														K01870	1.06662	0.30171	0.767778	16.6578	0.0106265	0.016741	4.45895	0.107585	0.463794	2.5544	0.109988	0.812686
														K01872	4.75536	0.0292073	0.320321	36.6668	2.04477e-06	8.71848e-06	0.4305	0.80634	0.86636	0.13119	0.717201	0.96586
														K01873	0.426754	0.513586	0.849125	8.00198	0.237958	0.234763	1.25263	0.534559	0.81124	0.479991	0.488426	0.950658
														K01874	4.32142	0.0376356	0.351989	6.85622	0.334349	0.301215	0.984901	0.611127	0.83089	0.88394	0.347125	0.93194
														K01875	0.0115478	0.914424	0.90926	7.75113	0.256909	0.248807	2.57429	0.276057	0.689386	0.0893349	0.765024	0.967926
														K01876	0.0099385	0.920589	0.909813	8.35067	0.213521	0.215858	1.43279	0.488511	0.797058	0.458816	0.498178	0.951577
														K01878	0.167549	0.682299	0.882031	16.1877	0.0127812	0.0197338	0.667396	0.71627	0.852041	0.731618	0.392359	0.93931
														K01879	3.09382	0.0785902	0.462716	12.063	0.0605774	0.0758695	0.232636	0.890192	0.877405	0.439648	0.507292	0.952406
														K01880	0.00337925	0.953644	0.912666	8.52781	0.201926	0.206647	1.35524	0.507824	0.803257	0.641119	0.423306	0.943496
														K01881	0.014631	0.903724	0.908284	12.9937	0.0431367	0.056639	0.56664	0.753279	0.85828	0.957048	0.327932	0.928242
														K01883	1.30555	0.253201	0.735075	10.6809	0.0987543	0.114811	0.856516	0.651643	0.839719	0.268391	0.604413	0.959745
														K01885	1.25261	0.263055	0.742442	7.79016	0.253883	0.2466	0.470929	0.790204	0.864002	1.04782	0.306011	0.923495
														K01886	0.229106	0.632187	0.87386	7.42166	0.283605	0.267739	4.59891	0.100313	0.446442	0.200171	0.654582	0.962716
														K01887	0.53029	0.466485	0.836384	10.4074	0.108513	0.124294	2.33703	0.310828	0.714202	0.157948	0.691053	0.964614
														K01889	0.0662898	0.796818	0.897244	9.46627	0.149004	0.161833	0.784836	0.675422	0.844484	1.50213	0.220344	0.89682
														K01890	0.902605	0.342084	0.789414	5.90688	0.433702	0.358622	0.102588	0.949999	0.884229	3.31053	0.0688372	0.760191
														K01892	0.614059	0.433264	0.826021	7.22258	0.300753	0.279405	0.642823	0.725125	0.853583	2.30856	0.128663	0.835399
														K01893	1.15056	0.283433	0.75645	6.19893	0.401279	0.340953	0.742927	0.689724	0.847217	0.33949	0.560124	0.9567
														K01894	0.408592	0.522685	0.851362	33.7093	7.65504e-06	2.76255e-05	5.41518	0.0666974	0.349056	2.57899e-05	0.995948	0.975178
														K01895	0.139597	0.708682	0.885922	68.2097	9.51715e-13	1.51117e-11	26.517	1.75e-06	3.73e-05	0.122551	0.726284	0.966272
														K01897	1.54921	0.213252	0.700319	6.66215	0.353224	0.312899	0.0638153	0.968596	0.886199	2.7812	0.0953766	0.790016
														K01899	0.0174647	0.894862	0.90746	10.9366	0.0903543	0.106484	2.47231	0.290499	0.700198	0.52147	0.470216	0.948845
														K01900	0.000574522	0.980877	0.914884	2.7364	0.84113	0.520249	0.117974	0.942719	0.883439	0.00369968	0.951499	0.974048
														K01902	0.284279	0.593911	0.866813	21.5852	0.00143926	0.00285279	0.416661	0.811938	0.867159	4.44017	0.0351027	0.746052
														K01903	0.593741	0.440976	0.828542	10.9931	0.0885897	0.104718	0.224689	0.893736	0.877832	4.14636	0.041724	0.750572
														K01906	0.28509	0.593384	0.866711	0.831001	0.991217	0.561002	0.0781233	0.961691	0.885476	0.0204495	0.886289	0.972192
														K01908	0.00662456	0.935131	0.911091	23.9549	0.000532321	0.00118063	14.9767	0.00055957	0.00447866	0.323936	0.569252	0.957365
														K01910	1.66413	0.197047	0.683474	47.4174	1.54463e-08	1.10263e-07	2.61001	0.271171	0.685549	0.660561	0.416362	0.942608
														K01911	0.140966	0.707322	0.885728	24.3943	0.00044184	0.000999409	5.29896	0.0706879	0.362372	0.464297	0.495622	0.951339
														K01912	1.48651	0.222759	0.709392	20.4113	0.002339	0.00437358	4.59758	0.10038	0.446606	0.394055	0.530176	0.954366
														K01914	3.42443	0.0642384	0.425205	24.5462	0.000414218	0.000943407	3.84703	0.146092	0.540134	2.26677	0.132175	0.839069
														K01915	0.288398	0.591249	0.866294	7.30248	0.293778	0.274705	0.828301	0.660901	0.841609	1.55442	0.212483	0.89341
														K01916	5.58449	0.0181202	0.25997	24.7194	0.000384808	0.000883356	0.303857	0.85905	0.873523	0.870633	0.35078	0.932601
														K01918	0.768319	0.380738	0.80666	12.0253	0.0614067	0.0767714	4.23254	0.12048	0.492033	0.275714	0.599524	0.959431
														K01919	7.90643	0.00492594	0.125692	12.6516	0.0489147	0.063092	2.48888	0.288103	0.698457	2.39752	0.121528	0.827402
														K01920	0.143327	0.704995	0.885394	39.4451	5.85429e-07	2.90669e-06	23.453	8.08e-06	0.00012508	0.516897	0.472168	0.949045
														K01921	2.59701	0.107066	0.539861	5.95637	0.428096	0.355635	0.410762	0.814337	0.867498	2.33548	0.126456	0.833006
														K01922	0.0015209	0.968891	0.913922	2.46717	0.872124	0.529273	0.135232	0.93462	0.882548	0.827625	0.36296	0.934715
														K01923	0.00412011	0.94882	0.912261	2.01726	0.918104	0.542052	2.91778	0.232494	0.65147	0.00782082	0.929531	0.973451
														K01924	2.87793	0.0898016	0.495986	4.47088	0.613226	0.441526	0.165508	0.920578	0.88097	4.13606	0.0419788	0.750719
														K01925	0.936692	0.33313	0.784971	5.1439	0.525495	0.40387	0.350085	0.839421	0.870947	2.9525	0.0857446	0.77181
														K01926	3.19626	0.0738067	0.448441	11.1814	0.0829294	0.0991289	2.56445	0.277419	0.690439	1.01216	0.314385	0.925381
														K01928	0.7135	0.398284	0.81359	5.32426	0.502947	0.393357	0.430992	0.806142	0.866331	3.2441	0.0716811	0.760786
														K01929	0.89364	0.344493	0.790578	2.98672	0.810512	0.510989	0.725796	0.695658	0.848322	3.69223	0.0546665	0.756324
														K01933	0.0259357	0.872057	0.905269	15.8122	0.0147982	0.0224305	2.46426	0.291671	0.701043	0.00820321	0.927833	0.973404
														K01934	2.77145	0.0959593	0.512564	23.4379	0.000662336	0.00143037	0.767469	0.681312	0.845621	2.54347	0.110751	0.813736
														K01935	0.651955	0.419415	0.821303	29.5629	4.75879e-05	0.000139231	1.25177	0.534789	0.811305	0.00637496	0.936362	0.97364
														K01937	0.6189	0.431456	0.82542	13.7387	0.0326947	0.0447733	1.2238	0.542318	0.813437	1.31236	0.251967	0.908586
														K01938	1.15677	0.282137	0.755605	9.53101	0.145843	0.159038	1.33691	0.5125	0.804702	0.551421	0.457738	0.947523
														K01939	0.642315	0.422874	0.822505	13.1794	0.0402738	0.0534842	0.914633	0.63298	0.83577	0.454265	0.500317	0.951774
														K01940	2.5916	0.107432	0.540709	4.32664	0.632565	0.449195	0.055642	0.972562	0.886611	4.55502	0.0328223	0.74409
														K01941	0.00186721	0.965533	0.913649	1.34366	0.969196	0.555461	0.849457	0.653947	0.840194	4.53844	0.0331417	0.74438
														K01945	0.415358	0.519262	0.850528	17.4718	0.0076971	0.0125536	3.1468	0.207339	0.625041	0.0273478	0.868651	0.971643
														K01947	1.36463e-10	0.999991	0.916375	0.133309	0.999953	0.563162	0.467487	0.791565	0.864204	3.57949e-10	0.999985	0.975276
														K01950	0.34025	0.559685	0.85981	6.53791	0.365699	0.320409	1.76632	0.413474	0.768745	0.577539	0.447278	0.946362
														K01951	0.262448	0.608443	0.869579	13.9764	0.0299013	0.0414242	1.33267	0.513588	0.805035	1.51448	0.218457	0.896021
														K01952	8.73238	0.00312608	0.0948314	22.6831	0.000909887	0.00188315	1.68128	0.431434	0.776218	1.67259	0.195912	0.885427
														K01953	6.22298	0.0126103	0.214055	16.0316	0.0135853	0.0208208	7.48918	0.0236453	0.159736	0.137125	0.711156	0.96558
														K01954	0.0031332	0.955362	0.912809	3.44099	0.751803	0.492193	0.534098	0.765636	0.860248	0.752003	0.385843	0.938348
														K01955	0.0240312	0.876805	0.905734	4.83073	0.565699	0.421738	3.49642	0.174085	0.583265	0.00285477	0.957389	0.974204
														K01956	0.349205	0.554563	0.858698	10.6928	0.0983463	0.114412	3.5172	0.172286	0.580736	0.112177	0.737679	0.966776
														K01958	0.168573	0.681383	0.881891	11.8087	0.0663759	0.0821091	2.64033	0.267091	0.682272	1.17617	0.278138	0.916468
														K01959	0.470455	0.492778	0.84375	7.58421	0.270174	0.258335	2.56955	0.276713	0.689894	2.35652	0.124761	0.83112
														K01960	0.0245162	0.875579	0.905614	2.58921	0.858353	0.525306	0.584699	0.746508	0.857178	1.95114	0.162464	0.865022
														K01961	0.685492	0.407702	0.817108	13.7654	0.03237	0.044388	0.507477	0.775895	0.86184	0.530704	0.466311	0.948438
														K01962	3.29573	0.0694604	0.437694	16.7518	0.0102402	0.0161968	0.0666436	0.967227	0.886056	0.41423	0.51983	0.9535
														K01963	3.06154	0.0801658	0.467655	23.0047	0.000794918	0.00167429	0.194415	0.907368	0.879446	0.644082	0.422237	0.943361
														K01964	7.08223e-09	0.999933	0.916371	0.351396	0.999207	0.562978	0.535559	0.765076	0.86016	3.96116e-10	0.999984	0.975276
														K01965	0.572582	0.449235	0.831162	2.16149	0.904263	0.538279	3.06644	0.215839	0.634409	1.58115	0.208595	0.891638
														K01966	2.74701	0.0974365	0.516379	26.3876	0.000188508	0.000467637	0.369048	0.8315	0.869877	1.74177	0.186914	0.88057
														K01968	0.134964	0.71334	0.886583	1.86814	0.931417	0.545623	0.882048	0.643377	0.837994	0.468706	0.493583	0.951148
														K01971	0.000107946	0.99171	0.915736	4.58667e-06	1	0.563173	2.94e-05	0.999985	0.889376	7.82187e-08	0.999777	0.975271
														K01972	0.268268	0.604496	0.868839	8.499	0.203776	0.20813	0.483658	0.78519	0.863252	2.72257	0.0989387	0.796034
														K01975	16.3339	5.31066e-05	0.00896374	24.2245	0.000474845	0.00106588	1.68668	0.43027	0.775748	2.41809	0.119941	0.825517
														K01985	0.343316	0.557921	0.859429	0.932562	0.98804	0.560211	0.747778	0.688053	0.846902	0.58868	0.44293	0.945864
														K01988	2.97223e-11	0.999996	0.916376	4.71349e-05	1	0.563173	0.00146502	0.999268	0.889305	0.0052906	0.942016	0.973794
														K01989	18.7699	1.47473e-05	0.00437269	9.947	0.126902	0.141811	0.6729	0.714301	0.851694	0.00315441	0.955211	0.974147
														K01990	4.80808	0.0283266	0.316586	9.03628	0.171548	0.181426	0.182124	0.912961	0.880096	1.03654	0.308627	0.924094
														K01991	0.0340897	0.853516	0.90341	5.00662	0.542965	0.411768	4.30423	0.116238	0.483078	0.787214	0.374944	0.93667
														K01992	4.58814	0.0321939	0.332643	6.02729	0.42014	0.351349	1.33986	0.511743	0.804469	0.458309	0.498415	0.951599
														K01993	0.259555	0.610426	0.869948	8.57648	0.198835	0.204155	3.40949	0.181818	0.593789	0.235087	0.627777	0.961185
														K01995	6.54216	0.0105348	0.193549	12.5192	0.0513395	0.0657582	0.034122	0.983084	0.887688	5.30922	0.0212129	0.727962
														K01996	4.3991	0.0359579	0.346428	12.6135	0.0496011	0.0638504	0.0902942	0.955857	0.884857	4.07395	0.0435493	0.751584
														K01997	4.93428	0.0263291	0.307564	22.4823	0.000989751	0.00203129	0.214405	0.898344	0.878382	3.89983	0.0482911	0.753865
														K01998	4.24436	0.0393809	0.35744	18.6356	0.00482543	0.00819118	0.53939	0.763612	0.859929	5.33823	0.0208626	0.727214
														K01999	4.6822	0.0304767	0.325668	14.7192	0.0225572	0.0322941	0.030239	0.984994	0.887881	3.78176	0.0518142	0.755297
														K02000	0.124311	0.724406	0.888121	34.5165	5.34604e-06	2.01395e-05	1.31319	0.518614	0.806559	0.00154595	0.968636	0.974496
														K02001	0.00260921	0.959261	0.913133	33.4192	8.70736e-06	3.08693e-05	0.558277	0.756435	0.858788	0.00727724	0.932018	0.97352
														K02002	0.0528105	0.818243	0.899664	30.249	3.52476e-05	0.000107006	0.697689	0.705503	0.850121	0.0325225	0.856886	0.971265
														K02003	1.77292	0.183022	0.667288	9.46881	0.148878	0.161723	0.717771	0.698454	0.848838	1.62107	0.202943	0.888955
														K02004	3.03363	0.0815556	0.471936	10.3167	0.111932	0.127585	0.296902	0.862042	0.873906	2.96759	0.0849482	0.770162
														K02005	1.22378	0.26862	0.746425	8.54752	0.200669	0.205636	0.706318	0.702466	0.849571	0.0583761	0.809081	0.969619
														K02006	6.23059	0.0125562	0.21356	16.6104	0.010827	0.0170235	0.325476	0.849814	0.872323	0.00380079	0.950841	0.974031
														K02007	3.43729	0.0637402	0.423947	20.522	0.00223483	0.00420375	0.262541	0.876981	0.875787	0.368346	0.543907	0.955467
														K02008	4.08465	0.0432744	0.368511	8.31412	0.215982	0.217804	0.930303	0.62804	0.834691	1.31824	0.250909	0.908235
														K02009	3.73842	0.0531748	0.395387	10.1574	0.118176	0.133584	0.914884	0.632901	0.835752	0.435449	0.509327	0.952587
														K02010	1.27298	0.259208	0.739616	5.77379	0.449002	0.366635	0.407075	0.81584	0.86771	0.179014	0.672222	0.963658
														K02011	0.000524821	0.981723	0.914952	8.88957	0.179884	0.188514	2.38083	0.304094	0.709711	1.84951	0.17384	0.872731
														K02012	4.17114	0.0411181	0.362555	17.8965	0.00649622	0.0107684	0.00566641	0.997171	0.889098	0.18069	0.670781	0.963583
														K02013	0.27475	0.600163	0.868017	16.5718	0.0109928	0.0172574	1.52216	0.467162	0.789733	0.246174	0.619782	0.960704
														K02014	0.0756859	0.783231	0.895647	8.58214	0.198478	0.203866	3.35389	0.186944	0.600477	0.522393	0.469822	0.948804
														K02015	0.0830844	0.77316	0.894431	25.6402	0.000259758	0.000623502	0.0694157	0.965888	0.885916	0.439822	0.507208	0.952398
														K02016	0.236848	0.626492	0.872859	15.6312	0.0158763	0.023832	0.0001618	0.999919	0.88937	0.0361374	0.849232	0.971014
														K02017	1.31621	0.251273	0.733583	44.8453	5.0234e-08	3.24692e-07	0.372876	0.82991	0.86966	0.190709	0.662327	0.963136
														K02018	0.814837	0.366694	0.800731	22.1111	0.00115602	0.00234155	0.66136	0.718435	0.852421	2.2197	0.136259	0.843136
														K02019	9.29376	0.00229936	0.0795578	18.4289	0.00524523	0.00884544	1.69485	0.428516	0.775036	5.34741	0.0207531	0.726975
														K02020	0.148157	0.700303	0.884714	15.2534	0.0183751	0.0270266	1.42818	0.489638	0.79743	1.14984	0.283582	0.917941
														K02022	0.147668	0.700774	0.884783	0.475229	0.998127	0.562712	0.343387	0.842237	0.871323	0.117337	0.731941	0.966524
														K02025	3.08887	0.0788296	0.463473	10.5365	0.103804	0.119738	1.39233	0.498493	0.80031	2.20925	0.137186	0.84403
														K02026	4.61949	0.0316107	0.330327	9.89788	0.129019	0.143779	1.2436	0.536976	0.811929	3.11196	0.0777195	0.764249
														K02027	3.33946	0.0676368	0.433471	8.8328	0.183202	0.191298	1.24643	0.536219	0.811714	2.59136	0.107448	0.809103
														K02028	1.21906	0.269546	0.747076	16.2351	0.012546	0.0194127	1.12815	0.568886	0.820586	1.1852	0.276301	0.91596
														K02029	3.13377	0.0766862	0.456805	4.0204	0.673916	0.464908	0.111837	0.945616	0.883755	2.59967	0.106886	0.808292
														K02030	5.2421	0.0220467	0.285179	6.05274	0.417308	0.349809	0.407256	0.815766	0.8677	2.98158	0.0842172	0.769307
														K02031	3.74638	0.0529219	0.394699	8.79849	0.185232	0.192993	0.431496	0.805938	0.866302	2.36101	0.124402	0.830715
														K02032	3.11938	0.0773663	0.458841	9.07316	0.169505	0.179669	0.43977	0.802611	0.865822	1.59173	0.20708	0.890931
														K02033	4.10057	0.0428686	0.367422	7.36284	0.288591	0.27117	0.57999	0.748267	0.857466	2.02724	0.154501	0.859046
														K02034	3.22614	0.0724714	0.445174	7.54953	0.272997	0.260332	0.0796288	0.960968	0.885399	2.81231	0.0935436	0.786778
														K02035	3.09664	0.0784539	0.462285	8.25488	0.220019	0.220975	0.194269	0.907434	0.879453	2.86314	0.0906306	0.781423
														K02036	0.0689398	0.792887	0.896787	3.75035	0.710418	0.478051	3.46133	0.177167	0.587523	0.112134	0.737728	0.966778
														K02037	1.51668	0.218123	0.705036	7.02422	0.318613	0.291166	2.22087	0.329416	0.725909	0.498814	0.480021	0.949837
														K02038	2.31055	0.128499	0.584739	5.43789	0.488995	0.386665	0.261583	0.877401	0.875839	2.2576	0.13296	0.839867
														K02039	1.70201	0.192025	0.677862	5.564	0.473756	0.379184	2.15974	0.339639	0.731947	5.09144	0.0240442	0.733253
														K02040	2.21373	0.136788	0.599833	3.81716	0.701403	0.474866	0.320036	0.852129	0.872626	1.57116	0.210039	0.892303
														K02041	0.909733	0.340185	0.788487	7.31289	0.292878	0.274094	1.18097	0.554057	0.816665	0.733403	0.391782	0.939226
														K02042	0.960888	0.326963	0.7818	4.11284	0.661409	0.460251	2.15885	0.33979	0.732035	3.10536	0.0780348	0.764442
														K02044	2.69611	0.100594	0.524338	15.4668	0.0169208	0.0251665	2.3778	0.304556	0.710024	0.127851	0.720671	0.966019
														K02045	8.92446	0.00281377	0.0884529	21.4837	0.00150124	0.0029618	1.68684	0.430238	0.775735	1.33061	0.248697	0.907495
														K02046	8.25614	0.00406144	0.111517	20.0277	0.00273813	0.0050197	1.28134	0.52694	0.809032	0.798584	0.371517	0.936123
														K02047	7.29988	0.00689593	0.152259	22.4418	0.00100668	0.00206288	1.98646	0.370378	0.748602	0.176461	0.674432	0.963773
														K02048	9.92543	0.00163011	0.0677983	22.8606	0.000844525	0.00176531	0.295236	0.86276	0.873998	1.62876	0.201875	0.888433
														K02049	6.8479	0.00887456	0.174652	7.57391	0.27101	0.258928	0.797491	0.671162	0.843652	1.16344	0.280753	0.917182
														K02050	4.95225	0.0260568	0.306271	12.6488	0.0489654	0.0631481	0.120509	0.941525	0.883309	2.16275	0.141391	0.847964
														K02051	0.42478	0.514561	0.849368	14.7408	0.0223716	0.032065	0.483901	0.785095	0.863238	0.748905	0.386823	0.938495
														K02052	3.69151	0.0546902	0.399798	10.6209	0.100824	0.116828	1.54027	0.46295	0.788225	1.79136	0.180761	0.877004
														K02053	1.86692	0.171828	0.653132	23.231	0.000722693	0.0015419	3.1095	0.211242	0.629401	0.709964	0.399456	0.940324
														K02054	4.66202	0.0308369	0.327171	5.94332	0.429569	0.356423	0.647362	0.723481	0.853299	3.1043	0.078086	0.764473
														K02055	0.357319	0.549999	0.857693	15.6829	0.0155611	0.023425	0.196149	0.906582	0.879354	0.543063	0.461166	0.947893
														K02056	1.25999	0.261653	0.741419	39.8764	4.8171e-07	2.44979e-06	0.802869	0.669359	0.843297	0.22397	0.636031	0.96167
														K02057	4.25102	0.0392268	0.356972	68.6941	7.57342e-13	1.22484e-11	0.883043	0.643057	0.837926	3.94746	0.046942	0.753262
														K02058	3.26711	0.0706821	0.440681	19.1308	0.00394841	0.00686311	0.0542294	0.97325	0.886682	4.31768	0.0377183	0.748021
														K02062	0.856581	0.354697	0.79537	17.4068	0.00789889	0.0128479	4.77387	0.0919108	0.424937	0.229672	0.631767	0.961421
														K02063	0.252949	0.615006	0.870791	680.082	1.22066e-143	4.67754e-141	46.0066	1.02e-10	2.5e-08	4.67256	0.0306482	0.741959
														K02064	0.0623541	0.802813	0.897933	71.2304	2.28628e-13	3.97308e-12	32.2315	1e-07	4.08e-06	0.417176	0.518349	0.953373
														K02065	0.00529973	0.941966	0.911679	4.80363	0.569234	0.423258	3.4596	0.17732	0.587733	0.481579	0.487708	0.950589
														K02066	0.0682183	0.793949	0.896911	6.19913	0.401257	0.340941	3.16535	0.205424	0.622864	0.328099	0.56678	0.957187
														K02067	0.376137	0.539678	0.855365	8.82795	0.183488	0.191537	4.01318	0.134446	0.519442	0.285356	0.593212	0.959017
														K02068	0.391669	0.531424	0.853447	60.1287	4.23802e-11	4.95224e-10	1.21678	0.544227	0.813969	0.784358	0.375812	0.936806
														K02069	1.64115	0.200168	0.686864	55.8731	3.08818e-10	3.21928e-09	1.06667	0.586644	0.825067	4.81251	0.0282539	0.739251
														K02071	0.134395	0.713918	0.886664	19.3055	0.00367769	0.00645496	2.40013	0.301175	0.70772	0.148841	0.699646	0.965033
														K02072	0.279183	0.597237	0.867457	18.5541	0.00498692	0.00844005	0.4283	0.807227	0.866487	4.13886	0.0419094	0.750679
														K02073	0.176974	0.673987	0.88075	14.6283	0.0233536	0.0332716	0.173518	0.916898	0.880549	1.68887	0.19375	0.884296
														K02074	2.1307	0.144374	0.612718	11.4427	0.0756198	0.091753	0.589804	0.744605	0.856866	3.35171	0.0671351	0.759811
														K02075	1.50809	0.21943	0.706278	8.31855	0.215682	0.217567	0.272707	0.872534	0.875233	3.41566	0.0645806	0.759204
														K02076	0.299758	0.584034	0.864865	7.11228	0.310588	0.285929	0.745729	0.688759	0.847035	0.300167	0.583778	0.958382
														K02077	2.33072	0.126843	0.581588	7.67467	0.262919	0.253155	0.211849	0.899492	0.878518	3.50564	0.0611601	0.758313
														K02078	0.467754	0.494022	0.844082	9.68388	0.138611	0.152561	1.79731	0.407118	0.765979	0.273205	0.60119	0.959538
														K02079	0.00745626	0.931188	0.910748	8.14701	0.22753	0.226808	6.40472	0.040666	0.246389	0.00091913	0.975814	0.974679
														K02082	18.1949	1.99415e-05	0.00458097	7.91776	0.244191	0.239439	0.269705	0.873845	0.875397	5.21246	0.0224256	0.730382
														K02083	1.31535	0.251427	0.733704	25.6498	0.000258685	0.000621206	3.35414	0.186921	0.600447	1.43311	0.231258	0.901208
														K02086	2.7927e-11	0.999996	0.916376	0.106395	0.999976	0.563167	0.0744384	0.963465	0.885662	0.0069707	0.933461	0.97356
														K02089	3.88018e-11	0.999995	0.916376	5.89837e-05	1	0.563173	0.00245323	0.998774	0.889257	1.32262e-13	1	0.975276
														K02091	1.3177e-11	0.999997	0.916376	3.75076e-05	1	0.563173	0.00122388	0.999388	0.889317	1.06109e-13	1	0.975276
														K02099	0.00325931	0.954473	0.912735	58.999	7.18698e-11	8.11587e-10	30.0287	3.02e-07	9.16e-06	0.578517	0.446894	0.946318
														K02100	1.36499	0.242675	0.726724	34.6836	4.96249e-06	1.88426e-05	1.43493	0.487987	0.796884	3.49515	0.0615489	0.75842
														K02106	0.586905	0.443619	0.829389	30.4462	3.23281e-05	9.90308e-05	8.60574	0.0135297	0.0981039	0.563815	0.452727	0.946973
														K02107	4.35608e-09	0.999947	0.916372	0.000133407	1	0.563173	1.41236	0.493527	0.798705	2.88788e-08	0.999864	0.975273
														K02108	0.979074	0.322427	0.779408	10.351	0.110627	0.126333	0.0631877	0.9689	0.886231	1.78648	0.181356	0.877358
														K02109	3.22204	0.0726532	0.445623	6.71227	0.348278	0.309875	0.219266	0.896163	0.878122	2.8108	0.0936319	0.786937
														K02110	1.96985	0.160464	0.637472	25.4649	0.000279987	0.000666386	0.115982	0.943658	0.883542	0.0464184	0.829417	0.970342
														K02111	0.0253752	0.873436	0.905405	4.14676	0.656823	0.458523	3.63283	0.162607	0.566597	0.000600699	0.980446	0.974795
														K02112	0.323489	0.569519	0.861897	4.32338	0.633003	0.449367	1.21489	0.544742	0.814112	0.197651	0.656624	0.962827
														K02113	3.10595	0.0780068	0.460864	6.81879	0.337931	0.303463	0.139287	0.932726	0.882338	2.80743	0.0938283	0.787288
														K02114	2.30005	0.12937	0.586378	3.95871	0.682264	0.467972	0.696205	0.706026	0.850216	1.68756	0.193923	0.884387
														K02115	4.02315	0.0448799	0.372688	6.14451	0.407198	0.344251	0.188073	0.910249	0.879781	1.9975	0.157559	0.861402
														K02117	0.15483	0.693961	0.883783	22.077	0.00117258	0.00237206	7.36984	0.0250992	0.167909	0.00471813	0.945237	0.973881
														K02118	0.0230574	0.879308	0.905977	54.4197	6.07068e-10	5.98067e-09	10.3117	0.00576551	0.0442998	0.34167	0.558867	0.956607
														K02120	0.594304	0.440759	0.828472	15.2228	0.0185927	0.0273037	4.5414	0.10324	0.453559	0.314906	0.574685	0.957751
														K02122	2.09086e-13	1	0.916376	1.01324	0.985106	0.559478	1.29178	0.524195	0.808223	8.97617e-12	0.999998	0.975276
														K02123	1.3314e-08	0.999908	0.916369	3.40669	0.756341	0.493697	2.69865	0.259416	0.675918	9.6898e-08	0.999752	0.97527
														K02124	0.448747	0.50293	0.84642	23.4902	0.000647882	0.00140325	6.26041	0.0437089	0.260031	0.00688507	0.93387	0.973571
														K02125	0.316268	0.573859	0.862798	0.0589816	0.999996	0.563172	0.217657	0.896884	0.878208	0.019866	0.887912	0.972241
														K02126	2.75776	0.0967836	0.5147	3.31155	0.768849	0.497797	1.38979	0.499126	0.800513	0.0142423	0.905005	0.972751
														K02129	3.00877e-11	0.999996	0.916376	5.13088e-05	1	0.563173	0.0243105	0.987918	0.888176	8.5778e-14	1	0.975276
														K02132	1.34206	0.246671	0.729955	8.88954	0.179886	0.188515	2.90197	0.234339	0.653263	0.700093	0.402752	0.940783
														K02133	1.02424	0.311516	0.773432	8.73132	0.189262	0.196334	2.66209	0.264201	0.679909	0.424142	0.514878	0.953074
														K02136	0.000889485	0.976207	0.914512	0.152317	0.99993	0.563156	0.00233195	0.998835	0.889263	0.000752533	0.978115	0.974737
														K02138	7.65607e-11	0.999993	0.916375	6.95082e-05	1	0.563173	0.0105281	0.99475	0.888859	0.0211876	0.884269	0.97213
														K02140	2.9648e-10	0.999986	0.916375	2.37385e-05	1	0.563173	0.00087526	0.999562	0.889334	7.74766e-10	0.999978	0.975275
														K02141	0.000251038	0.987359	0.915396	0.0027987	1	0.563173	0.00133011	0.999335	0.889312	0.0206139	0.885836	0.972178
														K02142	3.10883e-09	0.999956	0.916373	7.67844e-05	1	0.563173	0.00076511	0.999618	0.88934	1.15845e-07	0.999728	0.975269
														K02143	6.94668e-11	0.999993	0.916375	2.25334e-05	1	0.563173	0.00466451	0.99767	0.889148	2.79757e-11	0.999996	0.975276
														K02147	0.00406407	0.949169	0.91229	0.842363	0.990889	0.56092	0.547714	0.760441	0.859427	0.00842944	0.926847	0.973376
														K02152	6.31751e-12	0.999998	0.916376	2.12102	0.908238	0.539369	0.00092924	0.999535	0.889332	5.50051e-14	1	0.975276
														K02160	0.678844	0.409985	0.817941	26.2973	0.000195964	0.000484026	1.32596	0.515313	0.805561	0.0655081	0.797993	0.96921
														K02168	0.03624	0.849021	0.902949	38.3234	9.71113e-07	4.50238e-06	17.1445	0.00018928	0.00165055	0.423994	0.514951	0.95308
														K02169	1.58632	0.207852	0.694908	96.0965	1.63422e-18	7.55796e-17	28.596	6.17e-07	1.59e-05	0.890756	0.345273	0.931599
														K02170	0.156343	0.692546	0.883574	113.641	3.51877e-22	2.69678e-20	62.2339	3.06e-14	1.32e-11	0.00386366	0.950437	0.97402
														K02182	0.0887334	0.765794	0.893524	37.0783	1.70006e-06	7.42142e-06	23.4918	7.92e-06	0.00012325	0.860463	0.353609	0.933104
														K02188	4.93181	0.0263667	0.307742	26.0487	0.000218037	0.000532714	1.08823	0.580355	0.823506	0.698884	0.403159	0.940839
														K02189	0.638451	0.424272	0.822987	28.0698	9.11598e-05	0.000246982	0.069475	0.965859	0.885913	0.362557	0.54709	0.955714
														K02190	4.92504	0.0264701	0.308228	19.5208	0.00336881	0.00599681	3.33623	0.188602	0.602594	0.0624531	0.80266	0.969383
														K02191	0.578383	0.446947	0.830444	34.4895	5.41068e-06	2.03564e-05	0.833188	0.659288	0.841283	1.95809	0.161718	0.864484
														K02193	3.11844	0.0774108	0.458974	10.6735	0.0990071	0.115058	0.755995	0.685232	0.846369	0.345586	0.556622	0.95644
														K02194	1.71153	0.190787	0.676448	10.7686	0.0957971	0.111905	1.28324	0.52644	0.808885	0.561966	0.453469	0.947056
														K02195	0.643622	0.422402	0.822342	11.1831	0.0828784	0.0990783	0.623817	0.732048	0.854767	0.00998042	0.920422	0.973196
														K02197	0.757722	0.384042	0.808004	22.7834	0.000872356	0.00181577	0.0631596	0.968914	0.886232	0.733964	0.391601	0.9392
														K02198	0.0211235	0.884443	0.906472	5.86254	0.438764	0.361296	1.12672	0.569294	0.820692	0.0540801	0.81611	0.969873
														K02199	0.469481	0.493226	0.84387	32.8504	1.12042e-05	3.8678e-05	1.68686	0.430232	0.775732	0.0552596	0.814152	0.969803
														K02200	0.537318	0.463546	0.835517	16.9404	0.00950489	0.015149	0.107899	0.94748	0.883957	0.383868	0.53554	0.954803
														K02203	0.00012014	0.991255	0.9157	0.880135	0.989751	0.560637	0.0100455	0.99499	0.888882	0.000836116	0.976932	0.974707
														K02204	0.227853	0.63312	0.874022	8.16321	0.226388	0.225927	0.811155	0.666592	0.842748	0.00284432	0.957467	0.974206
														K02205	3.30194	0.0691983	0.437095	19.4413	0.0034798	0.00616292	0.133947	0.93522	0.882614	3.58753	0.0582146	0.757465
														K02217	0.258397	0.611223	0.870095	16.1351	0.0130469	0.0200948	4.63854	0.0983452	0.44155	0.911112	0.33982	0.930578
														K02219	1.07947e-08	0.999917	0.91637	1.52852e-05	1	0.563173	0.0009027	0.999549	0.889333	2.82001e-08	0.999866	0.975273
														K02221	0.640833	0.423409	0.82269	12.7571	0.0470597	0.0610268	0.447732	0.799422	0.865359	3.64028	0.0563974	0.756898
														K02224	1.80937	0.178583	0.661816	22.2306	0.00109971	0.00223723	1.00416	0.605271	0.829533	0.327594	0.567079	0.957209
														K02226	2.4395	0.118314	0.564558	22.6966	0.000904712	0.0018739	3.2597	0.195959	0.61172	2.32924	0.126963	0.833562
														K02227	0.87223	0.350339	0.79335	29.9519	4.01441e-05	0.000120076	0.638745	0.726605	0.853838	0.000141818	0.990498	0.975045
														K02230	0.69029	0.406066	0.816507	12.2292	0.0570456	0.0719923	0.644034	0.724686	0.853508	0.575045	0.448261	0.946473
														K02231	2.52871	0.111792	0.550571	36.2122	2.50687e-06	1.03654e-05	2.81387	0.244893	0.663173	0.109742	0.740438	0.966896
														K02232	8.59037	0.00337946	0.0996874	18.7578	0.00459286	0.00784004	0.754938	0.685594	0.846438	0.0591106	0.807907	0.969576
														K02233	1.19633	0.274056	0.750199	26.0465	0.000218244	0.000533166	2.6842	0.261296	0.677498	0.933281	0.334012	0.929456
														K02236	1.25118e-11	0.999997	0.916376	1.40732	0.965412	0.554495	1.0752	0.584147	0.824451	4.70172e-11	0.999995	0.975276
														K02237	0.044337	0.833228	0.901291	29.7883	4.31238e-05	0.000127846	1.64203	0.439986	0.779608	0.77149	0.379757	0.937422
														K02238	0.498411	0.480199	0.840311	33.3537	8.96407e-06	3.16707e-05	1.90706	0.385378	0.755999	0.643414	0.422477	0.943392
														K02240	3.04335	0.0810685	0.470443	11.2024	0.0823189	0.0985213	2.45072	0.293652	0.70246	0.994362	0.318679	0.926312
														K02242	4.64861	0.0310788	0.328167	30.274	3.48624e-05	0.000105962	3.17366	0.204573	0.621888	2.54775	0.110451	0.813325
														K02243	0.734777	0.391339	0.810907	27.2099	0.000132264	0.000342846	6.77747	0.0337514	0.213436	1.72501	0.189049	0.881759
														K02244	0.576134	0.447832	0.830723	18.9473	0.00425365	0.00732101	3.10063	0.212181	0.630435	1.58427	0.208147	0.89143
														K02245	1.19063e-06	0.999129	0.916309	7.68413	0.26217	0.252615	0.114805	0.944214	0.883602	1.13847e-06	0.999149	0.975255
														K02248	0.0103771	0.918861	0.909659	5.35711	0.498892	0.391428	0.241675	0.886178	0.876918	0.267465	0.605037	0.959785
														K02256	2.0861	0.148646	0.619613	2.84681	0.827813	0.516265	0.881649	0.643506	0.838021	0.00317965	0.955032	0.974142
														K02261	1.61825	0.203335	0.690231	3.76523	0.708412	0.477346	1.51082	0.469819	0.790674	0.0491719	0.824511	0.970171
														K02262	2.34833	0.125418	0.578834	3.94835	0.683666	0.468483	1.68854	0.429871	0.775586	5.18049e-05	0.994257	0.975137
														K02264	9.86868e-10	0.999975	0.916374	4.74465e-05	1	0.563173	0.00115288	0.999424	0.889321	4.67574e-09	0.999945	0.975275
														K02267	7.02195e-13	0.999999	0.916376	0.0159306	1	0.563173	0.0159099	0.992077	0.888592	3.48847e-12	0.999999	0.975276
														K02268	0.0455803	0.830941	0.901046	0.016496	1	0.563173	0.30664	0.857855	0.873369	0.0289907	0.8648	0.971521
														K02270	3.84528e-05	0.995052	0.915995	0.100066	0.99998	0.563168	3.12e-05	0.999984	0.889376	8.91718e-08	0.999762	0.97527
														K02272	8.4171e-05	0.99268	0.915811	7.42614e-05	1	0.563173	0.0513834	0.974636	0.886824	1.61164e-06	0.998987	0.975251
														K02278	7.16008e-08	0.999786	0.91636	0.018948	1	0.563173	9.53e-07	1	0.889377	6.3095e-09	0.999937	0.975274
														K02279	3.35044	0.0671872	0.432408	2.14266	0.906122	0.538789	0.0363929	0.981968	0.887575	1.21887	0.269582	0.914045
														K02280	0.0591326	0.807872	0.898507	6.43809	0.375943	0.326454	3.90684	0.141788	0.532697	2.45666	0.117027	0.821947
														K02282	1.64291	0.199926	0.686604	2.66216	0.849896	0.522836	0.116549	0.943391	0.883513	0.737971	0.390312	0.939011
														K02283	4.1564	0.0414774	0.363576	9.78661	0.133931	0.148303	0.829573	0.660481	0.841524	1.47385	0.224739	0.898633
														K02291	1.79304e-14	1	0.916376	0.738592	0.99362	0.561598	0.623963	0.731995	0.854758	1.08855e-11	0.999997	0.975276
														K02298	0.0633203	0.801323	0.897762	62.8089	1.20731e-11	1.59195e-10	23.8945	6.48e-06	0.0001053	0.239095	0.624861	0.961011
														K02301	0.117462	0.731804	0.889127	57.0223	1.80802e-10	1.93407e-09	24.05	5.99e-06	9.93e-05	0.0818269	0.774837	0.968319
														K02302	0.788238	0.374633	0.804127	31.1274	2.39685e-05	7.55623e-05	0.541849	0.762674	0.859781	0.357936	0.549655	0.955912
														K02303	2.01146	0.156115	0.631098	18.7275	0.00464945	0.00792585	0.252167	0.881541	0.87635	5.79712	0.0160524	0.713898
														K02304	0.288018	0.591493	0.866341	33.2677	9.31251e-06	3.27498e-05	3.42522	0.180394	0.591891	3.29285	0.0695821	0.760351
														K02313	1.98084	0.159302	0.635791	10.4325	0.107579	0.123396	1.19794	0.549377	0.815391	2.37753	0.123092	0.829221
														K02314	0.808641	0.368522	0.801523	34.177	6.21809e-06	2.30416e-05	0.785527	0.675188	0.844439	0.0507469	0.821769	0.970074
														K02315	0.107672	0.742811	0.89059	42.986	1.17388e-07	7.00846e-07	7.63131	0.0220233	0.150427	0.0930868	0.760289	0.967732
														K02316	0.989402	0.319889	0.778046	7.8	0.253125	0.246045	0.402281	0.817797	0.867985	3.76312	0.0523946	0.755515
														K02317	0.123586	0.725177	0.888227	7.23715	0.299471	0.278546	40.5683	1.55e-09	1.94e-07	0.0224208	0.880973	0.972029
														K02319	1.01692e-07	0.999746	0.916356	0.000906983	1	0.563173	0.00102886	0.999486	0.889327	6.94221e-08	0.99979	0.975271
														K02334	9.42583e-05	0.992254	0.915778	5.35322	0.499371	0.391656	4.12726	0.126992	0.505192	1.84582	0.17427	0.873005
														K02335	1.5987	0.206088	0.693098	10.1043	0.120327	0.13563	0.107904	0.947477	0.883957	5.19598	0.0226392	0.730783
														K02336	1.01993	0.312537	0.774004	19.2512	0.00375976	0.00657801	10.0391	0.00660738	0.0504421	0.148964	0.699527	0.965027
														K02337	2.98313	0.0841364	0.479706	12.089	0.0600133	0.0752542	0.645656	0.724098	0.853406	5.01261	0.0251633	0.735033
														K02338	8.7967	0.00301776	0.0926703	7.74971	0.257019	0.248888	0.270885	0.873329	0.875333	2.85975	0.0908215	0.781782
														K02339	0.360982	0.547962	0.857239	80.8148	2.42471e-15	5.8238e-14	38.5214	4.32e-09	3.84e-07	0.0567817	0.811657	0.969713
														K02340	5.12125	0.0236346	0.294018	23.362	0.000683873	0.00147047	4.2517	0.119331	0.489638	3.39913	0.065231	0.759363
														K02341	6.23541	0.0125221	0.213248	11.0752	0.0860803	0.102247	0.235808	0.888781	0.877234	2.70341	0.100134	0.797977
														K02342	0.29014	0.590131	0.866074	5.27877	0.508588	0.396022	0.840986	0.656723	0.840762	1.36181	0.243224	0.90561
														K02343	0.317627	0.573037	0.862628	13.9625	0.030058	0.0416142	0.929614	0.628256	0.834739	1.56455	0.211	0.89274
														K02344	0.0182018	0.89268	0.907255	4.89027	0.557962	0.418383	3.32161	0.189986	0.604343	0.596751	0.43982	0.945502
														K02346	11.2875	0.000780298	0.0485863	8.87408	0.180785	0.189271	0.130486	0.93684	0.882794	0.443719	0.505333	0.95223
														K02348	0.154429	0.694338	0.883839	50.7539	3.31877e-09	2.75031e-08	1.02488	0.599031	0.828062	0.638784	0.424151	0.943602
														K02351	1.57226e-09	0.999968	0.916374	2.80946e-05	1	0.563173	0.00222341	0.998889	0.889268	4.10339e-09	0.999949	0.975275
														K02355	0.997927	0.317813	0.776919	11.5597	0.0725443	0.0885827	0.789798	0.673748	0.844158	0.69609	0.4041	0.940969
														K02356	0.232277	0.62984	0.873449	5.44229	0.488459	0.386405	2.0532	0.358222	0.742269	0.761053	0.382999	0.937919
														K02357	0.217857	0.640678	0.875323	9.46681	0.148977	0.161809	0.337378	0.844772	0.871659	3.74523	0.0529585	0.755722
														K02358	0.378505	0.538405	0.855072	24.4706	0.000427754	0.000970732	2.43038	0.296654	0.704581	0.12442	0.72429	0.966183
														K02361	0.00481871	0.944658	0.911908	13.1694	0.0404235	0.0536509	6.5492	0.0378319	0.233223	0.0223432	0.881178	0.972035
														K02363	0.220899	0.638356	0.874926	253.446	7.52311e-52	1.5523e-49	26.5645	1.7e-06	3.66e-05	0.00522482	0.942377	0.973804
														K02364	0.189164	0.663613	0.879111	8.81732	0.184115	0.192062	4.37983	0.111926	0.473645	0.44263	0.505856	0.952277
														K02371	5.9127	0.0150321	0.235916	36.8188	1.91004e-06	8.21878e-06	1.70727	0.425864	0.773952	0.276778	0.598821	0.959385
														K02372	0.0374293	0.846594	0.902697	13.9016	0.0307548	0.0424557	1.75853	0.415087	0.769437	0.520286	0.47072	0.948897
														K02377	0.283769	0.594241	0.866877	21.9429	0.00124008	0.0024956	3.72887	0.154984	0.55477	2.03707	0.153505	0.858261
														K02379	0.071551	0.789092	0.896342	27.0524	0.000141573	0.000363537	1.24855	0.535649	0.811551	0.00324445	0.954577	0.97413
														K02380	0.283663	0.59431	0.866891	31.7676	1.80796e-05	5.89418e-05	1.60544	0.448109	0.782736	0.259529	0.610444	0.960127
														K02381	0.819312	0.365381	0.800158	33.2357	9.44582e-06	3.316e-05	3.75664	0.152847	0.551339	2.26851	0.132026	0.838917
														K02386	0.404564	0.524742	0.851858	49.6288	5.57933e-09	4.38446e-08	23.672	7.24e-06	0.00011496	0.0270975	0.869249	0.971662
														K02387	3.92245	0.0476454	0.379416	16.8346	0.00991055	0.0157291	0.0905063	0.955756	0.884846	0.799474	0.371251	0.93608
														K02388	6.30208	0.0120597	0.208925	17.241	0.00843712	0.0136253	0.138631	0.933032	0.882372	1.84666	0.174172	0.872943
														K02389	1.74758	0.186181	0.671077	13.8986	0.0307892	0.0424972	1.67409	0.432987	0.776841	0.0142832	0.90487	0.972747
														K02390	3.2061	0.073364	0.447366	15.6053	0.0160367	0.0240382	0.362829	0.83409	0.870229	0.44833	0.503129	0.952031
														K02391	0.10388	0.747222	0.891166	42.9719	1.18146e-07	7.04843e-07	18.6243	9.03e-05	0.00090133	0.175997	0.674836	0.963794
														K02392	5.30717	0.0212378	0.2804	14.7521	0.0222748	0.0319453	0.0209649	0.989572	0.888342	1.6115	0.204281	0.889602
														K02393	3.1261	0.077048	0.457891	19.977	0.0027956	0.00511114	0.720202	0.697606	0.848682	0.229276	0.632061	0.961438
														K02394	4.31638	0.0377472	0.352348	12.8285	0.0458409	0.0596578	1.40455	0.495457	0.799332	0.691307	0.40572	0.941191
														K02395	0.0300359	0.862409	0.904311	31.3224	2.1997e-05	7.01138e-05	17.0323	0.00020021	0.00172964	0.0299896	0.862514	0.971447
														K02396	3.43925	0.0636646	0.423755	17.1151	0.00886945	0.0142442	0.286959	0.866338	0.874453	0.571851	0.449524	0.946616
														K02397	1.54285	0.214193	0.701242	13.4236	0.0367814	0.0495367	1.47021	0.479455	0.794014	0.0367047	0.848067	0.970975
														K02399	1.9735	0.160076	0.636913	51.2852	2.59598e-09	2.21517e-08	20.5356	3.47e-05	0.00040756	0.0187764	0.89101	0.972335
														K02400	6.37033	0.0116044	0.204521	20.5021	0.00225315	0.00423377	0.343817	0.842056	0.871299	1.56248	0.211303	0.892878
														K02401	1.82209	0.177064	0.659901	14.6518	0.023145	0.0330165	1.26557	0.53111	0.810246	0.113934	0.735709	0.96669
														K02402	0.0402477	0.840997	0.902113	59.6983	5.18314e-11	5.96156e-10	9.51105	0.00860404	0.0646988	0.573982	0.448681	0.946521
														K02404	6.92983	0.00847699	0.170135	8.68866	0.191859	0.198472	0.331937	0.847073	0.871963	1.79059	0.180855	0.87706
														K02405	4.1653	0.04126	0.36296	17.2999	0.00824191	0.0133447	0.603815	0.739406	0.856004	0.814964	0.366657	0.935331
														K02406	10.3172	0.00131795	0.0617419	13.1207	0.0411592	0.0544676	0.204515	0.902797	0.878909	3.55437	0.0593889	0.757813
														K02407	6.46839	0.010981	0.198238	19.2655	0.00373794	0.0065448	0.157392	0.924321	0.881394	1.97512	0.159905	0.863158
														K02408	2.62821	0.10498	0.534971	15.71	0.0153983	0.0232139	1.51882	0.467942	0.79001	0.450499	0.502098	0.951937
														K02409	1.88066	0.170259	0.651051	30.1829	3.62821e-05	0.000109798	1.51307	0.469289	0.790487	0.79511	0.37256	0.93629
														K02410	7.96055	0.00478078	0.123415	13.8746	0.0310683	0.0428328	0.352439	0.838434	0.870814	1.68502	0.194259	0.884564
														K02411	5.67019	0.0172556	0.253662	21.0419	0.00180309	0.00347968	0.813485	0.665816	0.842594	0.706858	0.400489	0.940469
														K02412	3.21226	0.0730883	0.446692	15.7702	0.0150419	0.0227497	0.528007	0.767971	0.860613	0.456365	0.499328	0.951683
														K02413	0.126163	0.722444	0.887851	45.8496	3.17191e-08	2.13679e-07	19.2552	6.59e-05	0.00069832	0.432838	0.5106	0.952699
														K02414	0.00833669	0.92725	0.910403	31.8716	1.7269e-05	5.65809e-05	14.2759	0.00079438	0.00634611	0.377517	0.538935	0.955074
														K02415	4.41556	0.0356126	0.345242	23.5866	0.000622042	0.00135439	0.501352	0.778274	0.862205	2.0388	0.15333	0.858122
														K02416	3.57156	0.0587771	0.410987	17.2122	0.00853411	0.0137642	0.278392	0.870058	0.874923	0.529597	0.466776	0.948487
														K02417	3.37029	0.0663822	0.430481	18.0923	0.00600569	0.0100222	0.342215	0.842731	0.871388	0.747811	0.38717	0.938546
														K02418	0.0590512	0.808002	0.898522	20.8563	0.00194692	0.00372365	13.18	0.00137402	0.0109261	0.073681	0.786051	0.968757
														K02419	3.51171	0.0609367	0.416637	23.4898	0.000647979	0.00140344	0.625481	0.73144	0.854664	0.738783	0.390051	0.938973
														K02420	3.66813	0.0554622	0.401989	18.6139	0.00486787	0.00825484	0.847879	0.654464	0.8403	0.404846	0.524597	0.953903
														K02421	2.99333	0.083608	0.478134	26.9909	0.000145377	0.000371879	0.458948	0.794952	0.864704	0.720056	0.396126	0.939852
														K02422	2.97614	0.0845007	0.480784	22.9924	0.000799013	0.00168186	0.891657	0.640293	0.83734	0.364825	0.545838	0.955617
														K02423	0.0167233	0.897106	0.90767	739.851	1.51686e-156	6.78137e-154	27.3431	1.15e-06	2.66e-05	0.920532	0.337335	0.930102
														K02424	0.492325	0.482892	0.84106	19.5591	0.0033166	0.00591807	0.129536	0.937285	0.882843	0.190505	0.662497	0.963145
														K02425	0.348744	0.554825	0.858756	20.6292	0.00213826	0.00404451	9.59273	0.00825973	0.062271	0.1895	0.663333	0.963189
														K02426	0.0367383	0.847999	0.902843	6.14406	0.407247	0.344279	5.79141	0.05526	0.307612	0.109867	0.740296	0.96689
														K02427	0.192614	0.660749	0.878651	32.4564	1.33381e-05	4.51509e-05	0.879126	0.644318	0.838192	1.4996	0.220733	0.896983
														K02428	0.627312	0.428343	0.824374	8.98604	0.174365	0.183835	0.75391	0.685947	0.846504	1.6269	0.202132	0.888559
														K02429	2.09423	0.147856	0.618357	20.8679	0.00193764	0.00370792	2.23894	0.326453	0.724108	3.44368	0.0634941	0.758931
														K02431	1.69735	0.192635	0.678555	36.4859	2.21753e-06	9.34607e-06	2.89417	0.235255	0.654145	1.62849	0.201912	0.888451
														K02433	0.754554	0.385038	0.808406	9.11421	0.167256	0.177726	1.70781	0.42575	0.773905	0.247916	0.618546	0.960629
														K02434	0.303958	0.581412	0.864338	6.57225	0.362221	0.318331	2.81294	0.245007	0.663276	0.0100068	0.920317	0.973193
														K02435	3.03016	0.0817298	0.472468	7.16364	0.305978	0.282886	0.441058	0.802094	0.865747	2.33913	0.12616	0.83268
														K02437	3.74155	0.0530752	0.395116	13.731	0.0327897	0.0448859	0.0418753	0.97928	0.887301	4.08502	0.043265	0.751432
														K02438	2.27887	0.131147	0.589685	8.80703	0.184725	0.19257	0.0148777	0.992589	0.888644	3.47419	0.0623331	0.75863
														K02440	3.3017	0.0692081	0.437118	11.2475	0.0810209	0.0972244	0.00159918	0.999201	0.889299	3.42289	0.0642982	0.759134
														K02441	0.00186563	0.965548	0.91365	50.6496	3.48257e-09	2.86733e-08	29.9614	3.12e-07	9.37e-06	0.119111	0.730001	0.966438
														K02442	6.12553e-10	0.99998	0.916374	1.23812e-05	1	0.563173	0.10775	0.947551	0.883965	3.88526e-10	0.999984	0.975276
														K02444	0.0708316	0.79013	0.896464	31.4743	2.05738e-05	6.61051e-05	1.06207	0.587997	0.825399	0.00484293	0.944519	0.973862
														K02445	1.06362	0.302392	0.76818	67.8116	1.14819e-12	1.79019e-11	26.3444	1.9e-06	4e-05	0.127022	0.72154	0.966058
														K02446	2.69292	0.100795	0.524836	38.239	1.00875e-06	4.65779e-06	4.5563	0.102474	0.451714	0.488395	0.484644	0.950292
														K02450	0.0806879	0.776367	0.894822	15.9872	0.0138231	0.0211393	10.286	0.0058402	0.044848	0.770012	0.380213	0.937492
														K02451	6.12019e-05	0.993758	0.915895	4.83306	0.565396	0.421607	12.6271	0.0018116	0.0143557	0.000187861	0.989064	0.975009
														K02452	0.00360597	0.952116	0.912538	61.0228	2.78871e-11	3.36661e-10	26.0682	2.18e-06	4.49e-05	0.0191477	0.889944	0.972303
														K02453	4.27086	0.0387714	0.355573	14.6937	0.0227777	0.0325657	0.146039	0.929583	0.881987	1.10062	0.29413	0.92065
														K02454	1.29759	0.254655	0.736188	23.5868	0.000621976	0.00135426	1.75665	0.415479	0.769604	1.70611	0.191491	0.883091
														K02455	1.59244	0.206978	0.694014	42.854	1.24668e-07	7.3899e-07	20.2781	3.95e-05	0.0004554	1.20947	0.271437	0.914583
														K02456	4.47887	0.0343164	0.340652	30.991	2.54493e-05	7.9656e-05	0.24474	0.884821	0.876752	1.00594	0.315877	0.925707
														K02457	0.000542698	0.981414	0.914927	16.1841	0.0127994	0.0197586	9.92622	0.00699116	0.0532161	0.0682418	0.793914	0.969057
														K02459	0.602698	0.437551	0.827432	11.5697	0.072285	0.0883136	12.9611	0.001533	0.0121748	0.897582	0.343431	0.931258
														K02460	0.0741439	0.785396	0.895905	26.1553	0.000208285	0.000511334	12.4047	0.00202465	0.0160169	0.00765994	0.930257	0.973471
														K02461	0.0596777	0.807006	0.898409	49.9843	4.73531e-09	3.79029e-08	22.8316	1.1e-05	0.00016125	0.00640905	0.936192	0.973635
														K02464	0.000157626	0.989983	0.915601	9.44313	0.150147	0.162838	8.2884	0.0158561	0.113066	0.000213794	0.988334	0.974991
														K02465	0.11365	0.736027	0.889693	3.29078e-06	1	0.563173	7.39e-06	0.999996	0.889377	0.000219512	0.988179	0.974988
														K02467	0.00039424	0.984159	0.915144	55.1461	4.3311e-10	4.40816e-09	21.4754	2.17e-05	0.00027682	0.43758	0.508293	0.952495
														K02469	1.56999	0.210209	0.697293	9.59532	0.142761	0.156293	1.3094	0.519597	0.806854	0.946768	0.330543	0.928769
														K02470	0.42179	0.516045	0.849736	20.4331	0.00231809	0.00433965	0.242521	0.885803	0.876872	0.360974	0.547966	0.955782
														K02471	0.283222	0.594597	0.866946	22.8035	0.000865047	0.00180256	2.79931	0.246682	0.664797	0.877816	0.3488	0.932244
														K02472	0.403409	0.525334	0.852	31.1004	2.42543e-05	7.63424e-05	1.34022	0.511652	0.804441	0.101185	0.750412	0.967321
														K02474	0.000693016	0.978998	0.914735	17.6109	0.00728188	0.0119428	0.127287	0.938339	0.882959	0.0164697	0.897885	0.972541
														K02475	0.0313818	0.859391	0.904007	1.07274	0.982704	0.558876	0.413663	0.813157	0.867331	0.00184999	0.965692	0.97442
														K02476	2.53493e-11	0.999996	0.916376	8.99875e-06	1	0.563173	0.00139049	0.999305	0.889309	2.34687e-11	0.999996	0.975276
														K02477	18.7739	1.47168e-05	0.00437111	15.5924	0.0161171	0.0241413	1.0732	0.584733	0.824596	3.53114	0.0602264	0.758053
														K02478	1.2293	0.267542	0.745664	41.659	2.14698e-07	1.19641e-06	2.79265	0.247505	0.665538	0.0300019	0.862486	0.971446
														K02479	0.061403	0.804292	0.898101	0.575069	0.996802	0.562385	0.259444	0.878339	0.875956	0.599537	0.438755	0.945377
														K02481	0.373151	0.541292	0.855734	14.5877	0.0237173	0.0337254	2.76371	0.251112	0.668751	1.5201	0.217605	0.895656
														K02483	0.109002	0.741283	0.890389	5.80146	0.445795	0.364973	0.00995934	0.995033	0.888887	2.72146	0.0990071	0.796146
														K02484	0.0168689	0.896661	0.907629	7.70048	0.260879	0.251684	0.157064	0.924473	0.881412	3.56146	0.0591359	0.757739
														K02487	0.00117559	0.972648	0.914226	4.38451	0.624792	0.446138	1.80213	0.406137	0.765547	0.00750165	0.93098	0.973492
														K02492	2.11115	0.146229	0.615742	26.3628	0.000190525	0.000472085	0.152159	0.926743	0.881668	0.00434637	0.947436	0.97394
														K02493	1.17189	0.279014	0.753544	9.64353	0.140489	0.154254	0.835413	0.658555	0.841134	0.761396	0.382892	0.937902
														K02494	0.0435896	0.834619	0.901439	40.9172	3.00654e-07	1.61192e-06	19.3881	6.16e-05	0.00066077	0.078636	0.779154	0.968489
														K02495	1.14986	0.283578	0.756544	15.8974	0.0143153	0.021794	1.36293	0.505876	0.802649	2.89653	0.0887705	0.777861
														K02498	0.0351636	0.851253	0.903178	85.5124	2.58515e-16	7.51442e-15	41.731	8.67e-10	1.32e-07	0.21733	0.641082	0.96196
														K02499	12.0413	0.000520338	0.0391618	12.0858	0.0600812	0.0753283	0.11295	0.94509	0.883698	0.750983	0.386165	0.938396
														K02500	1.2494	0.263667	0.742887	5.55982	0.474257	0.379433	0.319217	0.852478	0.872672	2.93776	0.0865308	0.773414
														K02501	0.891024	0.3452	0.790917	6.39029	0.380918	0.329351	0.0669044	0.967101	0.886043	2.65591	0.103165	0.802742
														K02502	5.85294	0.0155511	0.240269	13.0072	0.042922	0.0564049	0.500528	0.778595	0.862254	0.0622468	0.802979	0.969395
														K02503	0.045402	0.831267	0.901081	9.96186	0.126267	0.141219	1.18177	0.553836	0.816605	2.88013	0.0896786	0.779614
														K02505	0.0190448	0.890238	0.907024	58.5942	8.68302e-11	9.70469e-10	24.4271	4.96e-06	8.66e-05	0.446922	0.5038	0.952091
														K02506	0.00113847	0.973084	0.914261	3.28353	0.772511	0.498985	2.83578	0.242224	0.660721	0.46924	0.493337	0.951125
														K02507	2.67161	0.102152	0.528172	32.1877	1.502e-05	5.00782e-05	4.0954	0.129031	0.509173	0.762963	0.382403	0.937828
														K02508	6.70964e-08	0.999793	0.91636	9.9e-05	1	0.563173	0.00032772	0.999836	0.889361	2.32376e-07	0.999615	0.975267
														K02509	13.2182	0.000277246	0.0275456	6.21452	0.399593	0.340008	0.754509	0.685742	0.846465	1.02574	0.311162	0.924666
														K02510	0.964325	0.3261	0.781349	17.4956	0.00762457	0.0124474	1.58726	0.452199	0.784277	1.4139	0.23441	0.902407
														K02517	1.85472	0.173235	0.654978	19.7415	0.00307847	0.00555411	2.17955	0.336291	0.73	1.4087	0.235273	0.90273
														K02518	0.382765	0.536127	0.854546	10.2363	0.115046	0.130586	0.710088	0.701142	0.84933	0.888486	0.345888	0.931713
														K02519	0.650003	0.420112	0.821547	11.6413	0.0704667	0.0864196	2.30162	0.316381	0.717803	0.00687659	0.933911	0.973573
														K02520	1.29149	0.255774	0.737039	6.88019	0.33207	0.299777	0.36811	0.83189	0.86993	2.54361	0.110742	0.813723
														K02523	0.248632	0.61804	0.871344	6.08821	0.413381	0.347661	3.13609	0.208453	0.626295	0.0913782	0.762432	0.96782
														K02525	10.0774	0.00150101	0.0652198	14.6414	0.0232368	0.0331288	1.87565	0.391478	0.758884	0.422206	0.515838	0.953157
														K02526	12.5334	0.000399751	0.0338523	16.3252	0.0121109	0.0188152	1.78753	0.409113	0.766855	2.95131	0.0858079	0.77194
														K02527	0.00893025	0.924712	0.910179	7.93051	0.243239	0.238729	3.34105	0.188148	0.602016	0.0999029	0.751946	0.967386
														K02528	1.9687	0.160586	0.637648	4.2839	0.638317	0.451436	0.266222	0.875368	0.875587	1.11036	0.292003	0.920118
														K02529	3.95265	0.0467977	0.377413	6.23308	0.397593	0.338883	0.129245	0.937421	0.882858	2.74023	0.097851	0.794233
														K02530	0.34045	0.55957	0.859785	4.88477	0.558676	0.418694	0.313779	0.854798	0.872973	0.314523	0.574918	0.957767
														K02532	2.25646	0.133058	0.59318	11.1882	0.0827299	0.0989306	0.0816345	0.960005	0.885297	3.18319	0.0743992	0.762126
														K02533	0.000540316	0.981455	0.91493	33.5266	8.30195e-06	2.96119e-05	1.09498	0.5784	0.823015	0.0236758	0.877713	0.971928
														K02535	1.92472	0.165337	0.644357	17.0062	0.00926062	0.0148028	0.671773	0.714704	0.851765	0.268109	0.604603	0.959758
														K02536	0.0133668	0.907958	0.908673	6.96726	0.323885	0.294565	3.1647	0.205491	0.62294	0.790548	0.373934	0.936509
														K02538	0.428904	0.512527	0.848861	3.16707	0.787605	0.503823	0.344802	0.841642	0.871243	0.337307	0.561388	0.956794
														K02548	1.64131	0.200146	0.686841	12.8819	0.0449504	0.0586528	0.121729	0.940951	0.883246	1.20109	0.273104	0.91506
														K02549	1.7574	0.184949	0.669609	29.1019	5.81938e-05	0.000166242	8.18596	0.0166894	0.118305	0.81454	0.366781	0.935351
														K02551	0.0647407	0.799154	0.897513	8.86163	0.181511	0.189881	3.22298	0.19959	0.616072	0.225569	0.634829	0.9616
														K02552	0.81351	0.367084	0.800901	34.1333	6.34012e-06	2.34404e-05	3.44212	0.178877	0.589849	1.09057	0.296344	0.921196
														K02553	0.030933	0.86039	0.904108	83.6441	6.30171e-16	1.67113e-14	39.5327	2.6e-09	2.69e-07	0.195237	0.658593	0.962934
														K02556	5.54943	0.0184867	0.262554	20.1114	0.00264569	0.00487155	0.182931	0.912593	0.880053	1.52247	0.217246	0.895502
														K02557	0.121274	0.727657	0.888565	16.1355	0.0130447	0.0200918	6.38387	0.0410922	0.24833	0.531833	0.465837	0.948389
														K02558	0.0479034	0.826752	0.900594	27.0436	0.000142108	0.000364715	0.17111	0.918003	0.880676	1.15585	0.282328	0.917606
														K02560	0.0448854	0.832215	0.901182	91.0718	1.81447e-17	6.95302e-16	270.419	1.9e-59	2.69e-56	0.155117	0.693693	0.964744
														K02563	1.62212	0.202797	0.689663	4.51683	0.607096	0.43905	0.191375	0.908748	0.879607	4.34732	0.0370673	0.747556
														K02564	1.7235	0.189243	0.674667	6.85668	0.334305	0.301187	0.00337349	0.998315	0.889211	2.29959	0.129408	0.836192
														K02565	0.0234741	0.878231	0.905873	43.1959	1.06679e-07	6.43726e-07	18.0152	0.00012247	0.0011569	0.00133136	0.970893	0.974554
														K02566	4.53386	0.0332306	0.336636	24.2728	0.000465213	0.00104658	1.87841	0.390938	0.758632	2.28993	0.130215	0.837041
														K02567	7.90768	0.00492255	0.125639	18.353	0.0054081	0.00909955	0.274712	0.87166	0.875124	1.89729	0.168382	0.869145
														K02568	5.1805	0.0228418	0.289691	24.9871	0.000343343	0.000797387	0.0918444	0.955116	0.884778	2.64308	0.104002	0.804017
														K02569	0.321869	0.570487	0.862099	32.9352	1.07911e-05	3.73952e-05	12.3743	0.00205568	0.0162585	0.025013	0.874335	0.971823
														K02570	1.12026	0.289863	0.76056	32.8255	1.13283e-05	3.90616e-05	1.01915	0.600752	0.82847	0.442202	0.506061	0.952295
														K02572	0.00725667	0.932113	0.910829	38.4326	9.24503e-07	4.30815e-06	17.2838	0.00017655	0.00155647	0.106848	0.743761	0.967039
														K02573	10.4811	0.001206	0.0595689	28.8749	6.42439e-05	0.000181364	0.590707	0.744268	0.85681	2.89198	0.0890212	0.778347
														K02574	6.83886	0.0089196	0.17516	32.2586	1.45568e-05	4.87361e-05	0.0508635	0.974889	0.886851	2.09974	0.147325	0.853188
														K02585	5.79983	0.0160277	0.24415	8.47054	0.205616	0.2096	2.4049	0.300457	0.707225	0.219783	0.639205	0.961853
														K02586	3.93018	0.047427	0.378905	7.29254	0.294639	0.275288	0.577016	0.749381	0.857648	0.30912	0.578221	0.957999
														K02587	3.97643	0.0461414	0.375827	9.57242	0.143852	0.157267	2.21305	0.330707	0.726686	0.338649	0.56061	0.956736
														K02588	14.185	0.000165686	0.0195451	29.6426	4.59605e-05	0.000135116	6.29489	0.0429617	0.256728	0.718992	0.396475	0.939902
														K02589	1.00747	0.31551	0.775657	20.0939	0.00266483	0.00490232	12.2052	0.00223702	0.0176673	0.318198	0.572693	0.95761
														K02591	7.3162	0.00683356	0.151505	12.9344	0.0440896	0.0576873	1.01784	0.601145	0.828563	0.296616	0.586011	0.958534
														K02599	4.71773e-11	0.999995	0.916376	2.61888e-05	1	0.563173	0.00021112	0.999894	0.889367	0.00174905	0.966641	0.974444
														K02600	0.427806	0.513067	0.848996	6.407	0.379174	0.328338	1.16171	0.55942	0.818102	3.07204	0.0796495	0.765613
														K02601	2.0489	0.152316	0.625345	19.7651	0.00304895	0.00550844	2.26529	0.32218	0.721468	2.03837	0.153373	0.858157
														K02609	0.055075	0.814457	0.899245	1.13766	0.979852	0.55816	4.43128	0.109084	0.467236	0.00494089	0.943962	0.973847
														K02611	0.152829	0.695847	0.884062	15.7529	0.0151433	0.0228821	10.1494	0.00625286	0.0478652	0.00421911	0.94821	0.973961
														K02614	3.53867	0.0599534	0.414029	20.4678	0.0022852	0.00428613	1.8456	0.397405	0.761623	3.80805	0.0510067	0.754986
														K02616	0.0416476	0.838293	0.901828	8.79626	0.185365	0.193103	8.9694	0.0112803	0.0831497	0.434953	0.509569	0.952608
														K02617	4.79574e-10	0.999983	0.916375	0.646613	0.995572	0.562081	0.30076	0.860381	0.873694	1.06138e-09	0.999974	0.975275
														K02618	0.172206	0.678159	0.881397	6.6708	0.352367	0.312376	10.3888	0.00554745	0.0426959	0.597198	0.439649	0.945482
														K02619	5.89218	0.0152083	0.237409	6.7841	0.341276	0.305549	0.213084	0.898937	0.878452	5.83612	0.0157004	0.712629
														K02621	0.0539467	0.816333	0.899453	19.5992	0.00326279	0.00583653	8.05337	0.0178334	0.125397	0.142334	0.705972	0.965336
														K02622	0.587862	0.443247	0.829271	20.0807	0.00267925	0.00492549	3.59493	0.165718	0.571245	0.167432	0.682404	0.964181
														K02623	1.17878e-11	0.999997	0.916376	0.00557496	1	0.563173	0.00203566	0.998983	0.889277	7.87782e-12	0.999998	0.975276
														K02626	4.53828e-08	0.99983	0.916363	1.86132	0.932001	0.545779	0.443911	0.800951	0.865581	0.000120323	0.991248	0.975063
														K02634	0.0123175	0.911629	0.909007	0.0308625	0.999999	0.563173	0.464566	0.792722	0.864375	0.0102948	0.919183	0.97316
														K02635	1.35171e-06	0.999072	0.916305	0.0148563	1	0.563173	0.196804	0.906284	0.879319	0.00509833	0.943077	0.973823
														K02637	0.000255695	0.987242	0.915387	0.150205	0.999933	0.563157	0.0203707	0.989866	0.888371	0.000129472	0.990921	0.975055
														K02639	3.99673e-11	0.999995	0.916376	1.93213e-05	1	0.563173	0.00445322	0.997776	0.889158	5.10297e-05	0.9943	0.975138
														K02647	4.0969	0.0429618	0.367673	38.0366	1.10501e-06	5.04954e-06	3.12394	0.209722	0.627715	0.690234	0.406085	0.941241
														K02650	5.59342e-09	0.99994	0.916371	1.93484e-05	1	0.563173	0.0001602	0.99992	0.88937	3.49838e-08	0.999851	0.975272
														K02651	0.0498207	0.823376	0.900227	0.975543	0.986522	0.559832	0.665394	0.716987	0.852167	0.332265	0.564328	0.957009
														K02652	1.4159	0.234079	0.719503	25.2784	0.000303206	0.000714995	9.54252	0.00846971	0.0637532	0.720997	0.395817	0.939808
														K02653	1.74228	0.18685	0.671868	3.4235	0.754118	0.492961	0.586186	0.745953	0.857087	0.139193	0.709085	0.965483
														K02654	0.0846929	0.771036	0.894171	25.04	0.000335675	0.000781521	6.32971	0.0422204	0.25342	2.18716	0.139165	0.845907
														K02655	2.99704e-10	0.999986	0.916375	0.00320125	1	0.563173	0.00168865	0.999156	0.889294	4.08501e-10	0.999984	0.975276
														K02656	0.00216793	0.962863	0.91343	4.26665	0.640641	0.452336	3.00838	0.222198	0.641116	4.76973e-06	0.998257	0.975234
														K02658	2.94803e-10	0.999986	0.916375	0.000228831	1	0.563173	0.00212726	0.998937	0.889273	5.38375e-11	0.999994	0.975276
														K02659	4.86013e-10	0.999982	0.916375	0.000335314	1	0.563173	0.00350098	0.998251	0.889205	5.47663e-11	0.999994	0.975276
														K02662	0.0306741	0.860969	0.904166	1.17995	0.977864	0.557659	1.29212	0.524106	0.808197	2.33651e-09	0.999961	0.975275
														K02664	1.66719e-10	0.99999	0.916375	0.721416	0.994017	0.561696	0.484404	0.784898	0.863208	6.92218e-10	0.999979	0.975275
														K02665	4.29934e-08	0.999835	0.916363	1.24359e-05	1	0.563173	0.142937	0.931026	0.882148	5.76964e-08	0.999808	0.975271
														K02666	1.82342e-07	0.999659	0.91635	0.156492	0.999925	0.563155	0.179522	0.91415	0.880233	2.90229e-08	0.999864	0.975273
														K02667	2.25955e-09	0.999962	0.916373	0.217678	0.999802	0.563124	9.42e-07	1	0.889377	1.13666e-08	0.999915	0.975274
														K02669	0.179393	0.671895	0.880423	31.7095	1.85486e-05	6.02969e-05	11.6964	0.00288511	0.0226698	0.351033	0.553529	0.956207
														K02670	0.000152426	0.990149	0.915614	3.38059	0.759782	0.494832	2.79902	0.246717	0.664829	0.000177739	0.989363	0.975017
														K02676	5.0426e-06	0.998208	0.916238	0.479163	0.998083	0.562701	5.64e-05	0.999972	0.889375	1.23643e-05	0.997194	0.975208
														K02680	0.00218599	0.962709	0.913417	67.1313	1.58218e-12	2.40434e-11	33.7994	4.58e-08	2.29e-06	0.349492	0.554401	0.956273
														K02681	0.830761	0.362053	0.798691	61.5568	2.17155e-11	2.68656e-10	28.3206	7.08e-07	1.76e-05	0.0246281	0.875297	0.971853
														K02687	0.514082	0.473377	0.838381	14.6068	0.0235453	0.0335054	2.44608	0.294334	0.702945	1.86331	0.172244	0.871702
														K02688	0.0626327	0.802382	0.897883	29.8764	4.14934e-05	0.000123612	22.3048	1.43e-05	0.00019904	0.651025	0.419746	0.943044
														K02689	0.647938	0.420851	0.821804	1.26945	0.973315	0.556508	0.827912	0.66103	0.841635	0.0159936	0.899363	0.972585
														K02691	0.00194329	0.964838	0.913592	0.278234	0.999596	0.563074	0.544342	0.761724	0.859631	0.118269	0.73092	0.966479
														K02703	0.329004	0.566246	0.861209	11.512	0.0737844	0.089866	0.00030164	0.999849	0.889363	0.0074024	0.931437	0.973504
														K02704	0.225738	0.634702	0.874297	0.82163	0.991481	0.561067	0.391937	0.822038	0.868576	0.163827	0.685657	0.964345
														K02705	2.33883e-06	0.99878	0.916282	0.0619067	0.999995	0.563172	0.577018	0.74938	0.857648	2.09195e-06	0.998846	0.975248
														K02706	0.0857265	0.769682	0.894005	52.1083	1.77364e-09	1.58585e-08	0.594755	0.742763	0.856562	0.273192	0.601198	0.959539
														K02707	0.000847376	0.976777	0.914558	0.00103317	1	0.563173	0.00066344	0.999668	0.889345	0.0132201	0.908462	0.972852
														K02708	1.56093e-05	0.996848	0.916134	4.06086e-05	1	0.563173	9.56e-06	0.999995	0.889377	5.00881e-07	0.999435	0.975262
														K02709	6.34453e-05	0.993645	0.915886	0.197938	0.99985	0.563136	1.11138	0.573677	0.821817	0.0225407	0.880658	0.972019
														K02724	1.00065e-06	0.999202	0.916315	0.0193877	1	0.563173	0.353657	0.837923	0.870746	5.42564e-07	0.999412	0.975262
														K02725	9.66137e-11	0.999992	0.916375	6.95815e-05	1	0.563173	0.00086986	0.999565	0.889335	1.02406e-12	0.999999	0.975276
														K02732	4.88501e-10	0.999982	0.916375	4.27596e-05	1	0.563173	0.0007576	0.999621	0.88934	1.44048e-08	0.999904	0.975274
														K02734	6.83502e-10	0.999979	0.916374	1.32881e-05	1	0.563173	0.00016593	0.999917	0.889369	1.48529e-08	0.999903	0.975274
														K02736	4.03838e-10	0.999984	0.916375	2.75967e-05	1	0.563173	0.00100297	0.999499	0.889328	1.24153e-09	0.999972	0.975275
														K02737	9.18939e-09	0.999924	0.91637	1.30812e-05	1	0.563173	0.00082315	0.999589	0.889337	2.37693e-08	0.999877	0.975273
														K02742	0.0461536	0.829897	0.900934	85.8242	2.22776e-16	6.57986e-15	41.7875	8.43e-10	1.29e-07	0.55929	0.454546	0.947174
														K02744	17.6228	2.69339e-05	0.00571987	21.1977	0.00169042	0.0032884	0.0309677	0.984635	0.887845	2.51431	0.112817	0.816521
														K02745	8.45805	0.00363431	0.104308	24.1308	0.00049411	0.00110465	1.84863	0.396803	0.761348	4.39134	0.0361219	0.746852
														K02746	1.37303	0.241291	0.725587	26.863	0.000153617	0.000389735	7.64748	0.0218459	0.149396	0.879125	0.348442	0.932179
														K02747	5.03796	0.0247977	0.300076	2.63052	0.853584	0.523916	0.171299	0.917916	0.880666	0.460218	0.497522	0.951516
														K02749	1.43889	0.230319	0.716224	29.6637	4.55383e-05	0.000134041	12.4479	0.00198138	0.01568	0.13461	0.713699	0.965698
														K02750	1.26792	0.260157	0.740319	19.6372	0.00321248	0.00575991	7.98165	0.0184844	0.129383	0.89382	0.344444	0.931446
														K02752	0.177698	0.673359	0.880652	41.4407	2.37073e-07	1.30563e-06	17.169	0.00018698	0.00163369	0.259984	0.610131	0.960108
														K02753	0.177698	0.673359	0.880652	41.4407	2.37073e-07	1.30563e-06	17.169	0.00018698	0.00163369	0.259984	0.610131	0.960108
														K02755	9.6016	0.00194408	0.0735027	20.809	0.00198536	0.00378869	0.43181	0.805812	0.866284	2.38163	0.122769	0.828849
														K02756	9.54042	0.00200996	0.0746728	21.4056	0.00155072	0.00304812	0.393315	0.821472	0.868498	2.44696	0.117752	0.822849
														K02757	9.51562	0.00203731	0.0751467	21.2732	0.00163835	0.00319943	0.422243	0.809676	0.866837	2.41127	0.120465	0.826144
														K02759	7.12824	0.00758792	0.16023	19.9225	0.00285872	0.005211	2.64	0.267135	0.682308	0.608724	0.435269	0.944964
														K02760	4.25619	0.0391076	0.356608	5.52534	0.478399	0.381483	0.384628	0.825048	0.868993	0.568952	0.450676	0.946745
														K02761	3.30546	0.06905	0.436756	6.56731	0.36272	0.31863	0.351903	0.838659	0.870845	1.29679	0.2548	0.90951
														K02763	4.92963	0.0264	0.307899	16.6578	0.0106267	0.0167412	1.20155	0.548387	0.815119	0.209106	0.647469	0.962321
														K02764	4.92963	0.0264	0.307899	16.6578	0.0106267	0.0167412	1.20155	0.548387	0.815119	0.209106	0.647469	0.962321
														K02765	4.92963	0.0264	0.307899	16.6578	0.0106267	0.0167412	1.20155	0.548387	0.815119	0.209106	0.647469	0.962321
														K02768	2.21931	0.136294	0.598965	16.0062	0.0137206	0.0210022	1.36178	0.506166	0.80274	0.81241	0.367409	0.935454
														K02769	1.12672	0.288476	0.759685	13.1282	0.041045	0.0543411	2.03375	0.361724	0.744126	1.47842	0.224022	0.898341
														K02770	0.516978	0.472134	0.838025	14.3088	0.0263702	0.0370774	2.35485	0.30807	0.71238	0.896152	0.343816	0.931329
														K02771	0.686868	0.407232	0.816936	0.813566	0.991705	0.561123	0.427907	0.807386	0.86651	0.0255748	0.872943	0.971779
														K02773	3.97369	0.0462165	0.37601	35.7035	3.14764e-06	1.25384e-05	3.6068	0.164738	0.569791	1.20254	0.272815	0.914977
														K02774	4.93697	0.026288	0.30737	36.0389	2.70902e-06	1.10555e-05	1.01762	0.601212	0.828579	0.72382	0.394894	0.939676
														K02775	2.81194	0.093565	0.506249	14.0736	0.0288252	0.0401131	5.1509	0.0761196	0.379646	4.17272	0.0410797	0.750194
														K02777	5.20518	0.0225197	0.287885	19.3065	0.0036762	0.00645278	0.718362	0.698248	0.8488	1.40545	0.235814	0.902931
														K02778	0.193955	0.659645	0.878472	28.5654	7.35067e-05	0.000203839	2.41145	0.299475	0.706548	0.354395	0.551636	0.956063
														K02779	0.322264	0.57025	0.862049	27.9217	9.72085e-05	0.0002615	2.44677	0.294233	0.702873	0.593499	0.441069	0.945648
														K02781	2.82327e-05	0.995761	0.91605	34.7829	4.74767e-06	1.81194e-05	0.919249	0.631521	0.835452	0.272276	0.601809	0.959578
														K02782	0.0536726	0.816792	0.899504	39.47	5.78869e-07	2.87838e-06	0.993222	0.60859	0.830305	0.000995883	0.974825	0.974654
														K02783	0.130613	0.717797	0.887207	48.1381	1.10886e-08	8.12061e-08	1.42136	0.491311	0.79798	0.0201763	0.887046	0.972215
														K02784	4.62443	0.0315196	0.32996	25.4719	0.000279149	0.000664624	2.93199	0.230848	0.649855	1.32427	0.249827	0.907875
														K02786	1.04643	0.306331	0.770477	1.55483	0.95577	0.552014	0.171117	0.918	0.880675	0.635657	0.425288	0.943745
														K02787	0.318315	0.572622	0.862542	1.06282	0.983119	0.55898	0.126852	0.938544	0.882982	0.852775	0.355768	0.933483
														K02788	0.318315	0.572622	0.862542	1.06282	0.983119	0.55898	0.126852	0.938544	0.882982	0.852775	0.355768	0.933483
														K02793	6.21096	0.0126962	0.214837	34.8916	4.523e-06	1.73551e-05	1.17687	0.555196	0.816972	2.29275	0.12998	0.836794
														K02794	7.59877	0.00584082	0.138914	32.2965	1.4315e-05	4.80311e-05	0.727684	0.695001	0.8482	4.04305	0.0443535	0.752004
														K02795	10.3014	0.00132931	0.06195	38.6578	8.35225e-07	3.93053e-06	1.47261	0.47888	0.793818	3.24462	0.0716584	0.760781
														K02796	11.2705	0.000787475	0.0488187	44.4302	6.07312e-08	3.86655e-07	2.51221	0.284761	0.695994	2.97247	0.0846923	0.769671
														K02798	0.0048596	0.944424	0.911889	37.5841	1.3545e-06	6.06743e-06	0.450221	0.798428	0.865214	1.80895e-06	0.998927	0.97525
														K02799	0.0885844	0.765985	0.893548	43.9923	7.41818e-08	4.63386e-07	1.11288	0.573248	0.821708	0.209529	0.647137	0.962303
														K02800	0.089212	0.765181	0.893448	43.9945	7.41072e-08	4.62969e-07	1.09403	0.578675	0.823084	0.21097	0.646008	0.962239
														K02802	3.23169	0.0722261	0.444566	21.9449	0.00123904	0.00249371	1.82157	0.402208	0.763797	0.748128	0.38707	0.938532
														K02803	4.77783	0.0288284	0.318731	22.8499	0.000848329	0.00177223	0.52411	0.769469	0.860847	2.03532	0.153681	0.858401
														K02804	7.67126	0.00561073	0.135761	20.6209	0.00214551	0.00405652	0.426187	0.808081	0.866609	2.23655	0.134782	0.841688
														K02805	2.62318	0.105313	0.535759	89.4835	3.87883e-17	1.36282e-15	35.1835	2.29e-08	1.35e-06	1.23435	0.266563	0.913156
														K02806	0.093461	0.759822	0.892777	28.1841	8.67514e-05	0.00023627	3.64068	0.16197	0.565633	0.227007	0.633752	0.961537
														K02808	5.76241	0.0163726	0.246891	8.64129	0.194779	0.200861	1.70145	0.427105	0.774461	2.38293	0.122667	0.828731
														K02809	9.88304	0.00166809	0.0685156	13.3239	0.0381713	0.051121	1.69605	0.428259	0.774932	1.94649	0.162966	0.865382
														K02810	9.84761	0.00170053	0.0691141	13.3227	0.0381889	0.051141	1.69325	0.428861	0.775177	1.94406	0.163229	0.86557
														K02815	0.00794328	0.928982	0.910555	34.6869	4.95505e-06	1.88177e-05	16.4943	0.00026201	0.00218668	0.287442	0.591865	0.958927
														K02817	6.16127	0.0130577	0.218074	12.2575	0.0564655	0.0713497	1.64215	0.439959	0.779598	0.633367	0.426123	0.943849
														K02818	3.83866	0.0500835	0.386682	15.4893	0.0167743	0.0249788	1.21316	0.545211	0.814242	0.00436607	0.947317	0.973937
														K02819	3.22533	0.0725073	0.445262	17.3796	0.00798485	0.0129728	1.21048	0.545943	0.814445	0.015748	0.900135	0.972608
														K02821	2.31528	0.128108	0.584	42.7701	1.29524e-07	7.64132e-07	0.701175	0.704274	0.849899	0.538814	0.462925	0.948081
														K02822	12.8553	0.000336532	0.0308494	38.8	7.83357e-07	3.72566e-06	1.59371	0.450743	0.783731	1.80883	0.178648	0.875731
														K02823	5.19669	0.02263	0.288506	12.8311	0.0457976	0.0596089	1.29881	0.522357	0.807678	2.61116	0.106114	0.807167
														K02824	0.0830607	0.773192	0.894435	139.836	1.08549e-27	1.26596e-25	44.4012	2.28e-10	4.83e-08	0.372403	0.541697	0.955293
														K02825	18.5404	1.66345e-05	0.00446103	14.9305	0.0208043	0.0301087	0.159426	0.923381	0.881288	3.42131	0.0643599	0.759149
														K02827	3.50561e-11	0.999995	0.916376	2.11313e-06	1	0.563173	0.00044871	0.999776	0.889355	8.38384e-11	0.999993	0.975276
														K02834	2.18738	0.139146	0.603929	7.87464	0.247432	0.241849	0.230609	0.891095	0.877514	3.03113	0.0816811	0.767302
														K02835	0.209119	0.647459	0.876468	9.11634	0.16714	0.177626	3.27125	0.194831	0.610348	0.0654319	0.798108	0.969214
														K02836	0.325212	0.568492	0.861682	9.3872	0.152944	0.165285	1.07761	0.583446	0.824277	0.00359329	0.9522	0.974067
														K02837	2.89771	0.0887057	0.492917	8.32758	0.215073	0.217086	3.39094	0.183513	0.596025	0.671609	0.412491	0.9421
														K02838	0.0134721	0.907598	0.90864	7.06212	0.31514	0.288909	0.0932241	0.954458	0.884708	5.12921	0.0235264	0.732375
														K02839	0.73619	0.390884	0.810729	0.319254	0.999398	0.563025	0.479765	0.78672	0.863482	0.0165367	0.897678	0.972535
														K02840	0.144712	0.703641	0.885199	6.19631	0.401562	0.341112	5.08656	0.078608	0.387251	0.064953	0.798832	0.969241
														K02841	3.06261	0.0801131	0.467491	29.3033	5.33001e-05	0.000153744	0.0150368	0.99251	0.888636	0.00337041	0.953705	0.974107
														K02843	0.776503	0.378213	0.80562	31.3407	2.18213e-05	6.96224e-05	0.732074	0.693477	0.847918	0.176102	0.674744	0.963789
														K02846	0.252448	0.615357	0.870855	61.6423	2.08628e-11	2.59524e-10	18.1917	0.00011213	0.00107567	0.662385	0.415719	0.942524
														K02847	3.85381e-05	0.995047	0.915995	44.1244	6.98396e-08	4.38934e-07	30.0207	3.03e-07	9.18e-06	0.647469	0.421019	0.943207
														K02850	0.0132216	0.908457	0.908719	3.61362	0.728797	0.484428	2.0583	0.357311	0.741782	0.000127395	0.990995	0.975057
														K02851	3.97094	0.0462918	0.376194	14.3307	0.0261522	0.0368048	0.341474	0.843043	0.87143	4.75412	0.0292283	0.740404
														K02854	0.487282	0.485142	0.84168	70.1157	3.87143e-13	6.49043e-12	29.1965	4.57e-07	1.27e-05	0.0741211	0.785428	0.968733
														K02855	0.223363	0.63649	0.874606	48.1473	1.10418e-08	8.08955e-08	22.6299	1.22e-05	0.00017501	0.128043	0.72047	0.966009
														K02856	0.064759	0.799126	0.89751	41.617	2.18833e-07	1.21679e-06	7.81641	0.0200765	0.138978	3.74807	0.0528684	0.755689
														K02858	0.0244844	0.875659	0.905622	17.3213	0.00817225	0.0132442	3.57166	0.167658	0.574093	1.31184	0.252061	0.908617
														K02860	3.3867	0.0657243	0.428885	6.57184	0.362262	0.318356	0.208953	0.900796	0.878673	2.51296	0.112914	0.816649
														K02863	0.211679	0.645455	0.876132	6.88511	0.331603	0.299482	1.32997	0.51428	0.805246	0.0972568	0.755147	0.96752
														K02864	2.51171	0.113003	0.553236	3.95096	0.683313	0.468354	0.519971	0.771063	0.861095	1.48227	0.223419	0.898095
														K02865	7.18595e-11	0.999993	0.916375	6.69965e-05	1	0.563173	0.00335714	0.998323	0.889212	2.326e-14	1	0.975276
														K02866	1.31914e-10	0.999991	0.916375	9.83427e-05	1	0.563173	0.00174725	0.999127	0.889292	1.05812e-12	0.999999	0.975276
														K02867	2.37144	0.123573	0.575218	6.63072	0.356352	0.314797	0.553703	0.758167	0.859065	0.822008	0.364594	0.934989
														K02868	0.000403961	0.983965	0.915129	0.000399574	1	0.563173	0.0152948	0.992382	0.888623	1.43315e-06	0.999045	0.975253
														K02870	5.37802e-11	0.999994	0.916376	5.44468e-05	1	0.563173	0.00326317	0.99837	0.889217	1.51051e-16	1	0.975276
														K02871	1.66832	0.196484	0.682855	9.07962	0.169149	0.179363	0.466985	0.791763	0.864233	0.899289	0.342972	0.931172
														K02872	5.28162e-11	0.999994	0.916376	6.98167e-05	1	0.563173	0.00191315	0.999044	0.889283	3.55699e-13	1	0.975276
														K02873	6.448e-11	0.999994	0.916375	6.54576e-05	1	0.563173	0.00200654	0.998997	0.889279	0.000823246	0.97711	0.974711
														K02874	1.44652	0.229087	0.715132	6.99708	0.321117	0.292785	0.631806	0.72913	0.85427	2.71814	0.0992135	0.796484
														K02876	1.91445	0.16647	0.645921	19.6224	0.00323192	0.00578956	0.699835	0.704746	0.849985	0.336428	0.561898	0.956831
														K02878	1.17566	0.278241	0.753028	6.20077	0.40108	0.340842	1.83771	0.398976	0.762339	0.490811	0.483566	0.950187
														K02879	0.0193362	0.889407	0.906945	13.4376	0.0365903	0.0493175	0.285245	0.867081	0.874547	1.58206	0.208464	0.891577
														K02881	0.00252695	0.959908	0.913187	10.2097	0.116095	0.131594	1.60559	0.448075	0.782723	0.223475	0.636405	0.961691
														K02882	7.12597e-11	0.999993	0.916375	8.01587e-05	1	0.563173	0.00219148	0.998905	0.88927	4.34361e-13	0.999999	0.975276
														K02884	0.041434	0.838703	0.901872	9.41026	0.151786	0.164274	3.34619	0.187666	0.601401	0.0122044	0.912034	0.972956
														K02886	0.166218	0.683495	0.882214	5.08672	0.532739	0.407171	0.708738	0.701616	0.849416	0.730263	0.392798	0.939374
														K02887	0.127699	0.72083	0.887629	9.20224	0.162519	0.173602	1.16803	0.557655	0.817632	0.544613	0.460527	0.947825
														K02888	0.699218	0.403047	0.815386	20.0372	0.00272744	0.00500262	3.79503	0.149941	0.546585	0.0117692	0.91361	0.973001
														K02890	0.764613	0.381889	0.80713	10.5043	0.104959	0.120862	0.437045	0.803706	0.86598	1.64201	0.200049	0.88753
														K02891	1.18304e-10	0.999991	0.916375	7.25983e-05	1	0.563173	0.00629419	0.996858	0.889068	8.46528e-14	1	0.975276
														K02892	3.46046	0.0628528	0.421677	5.99437	0.423821	0.353339	1.15572	0.561097	0.818547	1.0494	0.305646	0.923411
														K02893	0.0202714	0.886782	0.906696	0.0717819	0.999992	0.563171	1.45e-05	0.999993	0.889377	0.171747	0.678564	0.963986
														K02895	0.208293	0.648109	0.876576	12.9531	0.0437864	0.0573545	0.615774	0.734998	0.855266	1.22465	0.26845	0.913714
														K02896	8.20716e-12	0.999998	0.916376	3.0184e-05	1	0.563173	0.00163663	0.999182	0.889297	3.89329e-14	1	0.975276
														K02897	0.0767479	0.781754	0.895471	6.19014	0.402231	0.341486	0.238101	0.887763	0.877111	2.7365	0.0980795	0.794614
														K02898	1.38978e-05	0.997026	0.916147	0.266297	0.999644	0.563086	0.0688465	0.966162	0.885945	0.235505	0.627472	0.961167
														K02899	0.15156	0.697049	0.884239	10.7862	0.0952126	0.111328	1.87883	0.390856	0.758593	0.0996902	0.752202	0.967397
														K02900	4.06546e-11	0.999995	0.916376	5.61997e-05	1	0.563173	0.0011182	0.999441	0.889322	3.82321e-13	1	0.975276
														K02902	0.252555	0.615282	0.870842	29.4659	4.96473e-05	0.000144384	0.223957	0.894063	0.877871	0.238781	0.625088	0.961025
														K02903	5.94735e-11	0.999994	0.916375	0.0444211	0.999998	0.563173	2.6e-08	1	0.889378	2.20509e-10	0.999988	0.975276
														K02904	2.24388	0.134144	0.59514	8.8289	0.183432	0.191491	0.347272	0.840603	0.871105	0.987043	0.320466	0.926693
														K02905	0.00276939	0.958031	0.913031	0.0651689	0.999994	0.563172	0.00666325	0.996674	0.889049	0.0031725	0.955083	0.974143
														K02906	0.275371	0.599751	0.867939	10.6516	0.0997582	0.115791	2.67076	0.263058	0.678964	0.137842	0.710436	0.965546
														K02907	2.40222	0.121164	0.5704	9.58066	0.143458	0.156916	0.160834	0.922732	0.881214	1.41742	0.233828	0.902188
														K02908	2.1742e-10	0.999988	0.916375	0.000276008	1	0.563173	0.00055412	0.999723	0.88935	7.71448e-10	0.999978	0.975275
														K02909	0.789637	0.37421	0.803948	19.562	0.00331265	0.00591209	0.454352	0.796781	0.864973	0.351482	0.553275	0.956188
														K02911	0.211667	0.645464	0.876133	19.0186	0.00413239	0.00713759	1.49515	0.473514	0.791967	0.185517	0.666674	0.963367
														K02912	0.0023214	0.961572	0.913324	0.0492138	0.999998	0.563173	0.0149208	0.992567	0.888641	0.00235554	0.961291	0.974306
														K02913	0.61237	0.433897	0.826231	23.8069	0.000566734	0.00124803	0.805983	0.668318	0.843091	5.77315	0.0162728	0.714667
														K02914	0.817913	0.365791	0.800337	69.3243	5.62518e-13	9.2698e-12	0.345152	0.841494	0.871224	0.630341	0.42723	0.943986
														K02915	0.0190674	0.890173	0.907018	0.427192	0.998615	0.562832	0.623809	0.732052	0.854768	0.37041	0.542781	0.955379
														K02916	0.01347	0.907605	0.908641	48.7574	8.33781e-09	6.28535e-08	0.850717	0.653536	0.840109	0.61389	0.433327	0.944731
														K02917	1.71971e-11	0.999997	0.916376	3.50102e-05	1	0.563173	0.00213382	0.998934	0.889273	1.50523e-14	1	0.975276
														K02919	3.91938	0.0477326	0.379619	33.5045	8.38387e-06	2.98602e-05	0.109702	0.946626	0.883865	0.957105	0.327917	0.928239
														K02920	2.66349e-11	0.999996	0.916376	4.0297e-05	1	0.563173	0.00274444	0.998629	0.889242	4.40876e-15	1	0.975276
														K02924	1.42216e-06	0.999048	0.916303	3.21325e-06	1	0.563173	2.23e-06	0.999999	0.889377	0.00107428	0.973853	0.974629
														K02925	2.06688e-05	0.996373	0.916097	0.000104047	1	0.563173	0.00219149	0.998905	0.88927	1.30849e-12	0.999999	0.975276
														K02926	2.33802	0.12625	0.580446	5.10357	0.5306	0.4062	0.137254	0.933675	0.882443	1.989	0.158446	0.862071
														K02927	0.00133637	0.970839	0.91408	0.0766622	0.999991	0.563171	0.0330159	0.983628	0.887743	2.15779e-11	0.999996	0.975276
														K02930	2.38516e-10	0.999988	0.916375	0.000124639	1	0.563173	0.00032077	0.99984	0.889362	1.97998e-12	0.999999	0.975276
														K02931	0.489549	0.484128	0.841401	5.35783	0.498804	0.391386	0.440741	0.802222	0.865766	0.983083	0.321439	0.926898
														K02932	4.9972e-13	0.999999	0.916376	7.4395e-06	1	0.563173	0.00079328	0.999603	0.889338	0.170541	0.679631	0.96404
														K02933	0.347951	0.555275	0.858854	6.29845	0.390601	0.334919	2.04987	0.358821	0.742588	0.422375	0.515754	0.95315
														K02934	2.05782e-10	0.999989	0.916375	6.57095e-05	1	0.563173	0.00387377	0.998065	0.889187	0.000359329	0.984876	0.974906
														K02935	0.000888456	0.976221	0.914513	17.0425	0.00912848	0.0146147	1.41843	0.49203	0.798216	0.486009	0.485713	0.950396
														K02936	0.00370002	0.951496	0.912486	0.299538	0.999499	0.56305	0.00084823	0.999576	0.889336	1.64727e-05	0.996762	0.975198
														K02937	6.9181e-06	0.997901	0.916215	0.0011433	1	0.563173	1.9e-05	0.99999	0.889377	0.00110115	0.973528	0.974621
														K02938	1.01729e-11	0.999997	0.916376	3.41174e-05	1	0.563173	0.00151773	0.999241	0.889303	6.32327e-14	1	0.975276
														K02939	2.95813	0.0854469	0.483565	5.63653	0.465111	0.374858	0.611111	0.736714	0.855554	1.14476	0.28465	0.918223
														K02940	1.03763e-06	0.999187	0.916314	0.00202435	1	0.563173	0.00071986	0.99964	0.889342	0.000591603	0.980595	0.974799
														K02941	1.34123e-10	0.999991	0.916375	8.22306e-05	1	0.563173	0.00132075	0.99934	0.889313	5.1048e-07	0.99943	0.975262
														K02945	1.52745	0.216496	0.703477	4.33638	0.631255	0.448683	0.211934	0.899454	0.878514	4.07401	0.0435478	0.751583
														K02946	1.48044	0.223706	0.710265	6.15988	0.405521	0.34332	0.944138	0.623711	0.833735	0.446915	0.503803	0.952092
														K02947	1.00026e-11	0.999997	0.916376	3.3237e-05	1	0.563173	0.00171626	0.999142	0.889293	4.97847e-14	1	0.975276
														K02948	0.126072	0.72254	0.887865	6.13668	0.408055	0.344726	0.959657	0.618889	0.832656	0.906313	0.341095	0.93082
														K02950	0.307395	0.579283	0.863908	5.04043	0.538638	0.409832	1.31792	0.517388	0.806189	0.429631	0.51217	0.952837
														K02951	2.95965e-11	0.999996	0.916376	4.2465e-05	1	0.563173	0.00209573	0.998953	0.889274	0.0268103	0.869937	0.971684
														K02952	0.0122893	0.91173	0.909016	6.71561	0.347949	0.309673	2.4027	0.300788	0.707453	6.49716e-07	0.999357	0.97526
														K02954	3.26304	0.0708577	0.441128	10.2408	0.114871	0.130418	0.634751	0.728057	0.854087	0.801776	0.370563	0.935969
														K02955	1.30731e-12	0.999999	0.916376	292.515	3.28327e-60	7.33919e-58	0.00102629	0.999487	0.889327	7.66054e-15	1	0.975276
														K02956	0.511725	0.474393	0.838672	6.96643	0.323963	0.294615	2.27411	0.320762	0.72058	0.00228352	0.961887	0.974321
														K02957	4.63119e-09	0.999946	0.916372	0.00424265	1	0.563173	3.88e-05	0.999981	0.889376	2.81753e-11	0.999996	0.975276
														K02959	0.3092	0.578171	0.863682	12.4737	0.052198	0.0666933	1.67139	0.433573	0.777076	0.00948377	0.922421	0.973252
														K02960	0.000207024	0.98852	0.915487	4.97923e-07	1	0.563173	0.0004685	0.999766	0.889354	9.79735e-07	0.99921	0.975257
														K02961	1.15456	0.282597	0.755906	7.94795	0.241942	0.237758	0.215216	0.897979	0.878339	0.331004	0.565069	0.957063
														K02963	0.430951	0.511523	0.848609	9.01343	0.172824	0.18252	0.398767	0.819236	0.868186	0.775945	0.378384	0.937209
														K02964	2.39813e-11	0.999996	0.916376	4.89617e-05	1	0.563173	0.00148867	0.999256	0.889304	1.79895e-13	1	0.975276
														K02965	0.0970032	0.755456	0.892224	7.7306	0.258512	0.249972	0.22629	0.893021	0.877746	1.24168	0.265147	0.912733
														K02967	0.163363	0.686079	0.882605	11.7319	0.0682232	0.0840649	2.00473	0.367011	0.746879	1.34485	0.246181	0.906637
														K02968	0.137232	0.711049	0.886259	5.24146	0.513239	0.398202	0.0485234	0.97603	0.886968	3.50247	0.0612774	0.758346
														K02970	7.1661	0.0074294	0.158466	23.356	0.000685605	0.00147368	7.19531	0.0273879	0.180457	0.440781	0.506746	0.952357
														K02974	6.78536e-05	0.993428	0.915869	0.0241022	1	0.563173	2.19e-05	0.999989	0.889376	8.69629e-08	0.999765	0.97527
														K02976	1.01518e-05	0.997458	0.916181	0.000930848	1	0.563173	0.00015768	0.999921	0.88937	0.000488983	0.982358	0.974843
														K02979	0.00785399	0.929382	0.91059	8.09209e-06	1	0.563173	0.0220152	0.989053	0.88829	0.00663666	0.935072	0.973604
														K02980	5.53378e-08	0.999812	0.916362	0.00113006	1	0.563173	7.63e-06	0.999996	0.889377	3.88252e-07	0.999503	0.975264
														K02982	0.503609	0.477919	0.839671	10.5575	0.103055	0.119008	0.683119	0.710661	0.851047	0.273712	0.600853	0.959517
														K02986	0.590291	0.442307	0.82897	13.5638	0.0349065	0.0473711	0.990188	0.609514	0.830518	3.81629	0.0507565	0.754888
														K02988	0.467144	0.494304	0.844157	8.52845	0.201886	0.206615	1.7421	0.418513	0.770891	0.956474	0.328077	0.928271
														K02990	3.94167	0.0471039	0.378143	6.90302	0.329909	0.298409	0.890756	0.640582	0.837402	1.06778	0.301447	0.922427
														K02992	0.00235015	0.961335	0.913304	6.01622	0.421375	0.352018	1.95984	0.37534	0.751098	2.08613	0.148642	0.854299
														K02993	0.00331652	0.954076	0.912702	0.0463966	0.999998	0.563173	0.00718468	0.996414	0.889024	0.0034382	0.953242	0.974095
														K02994	0.196271	0.657748	0.878164	6.53595	0.365899	0.320527	3.43858	0.179194	0.590277	0.0117643	0.913628	0.973002
														K02995	1.51221e-11	0.999997	0.916376	3.97028e-05	1	0.563173	0.00191108	0.999045	0.889283	6.9555e-14	1	0.975276
														K02996	0.0369115	0.847645	0.902806	10.3035	0.112439	0.128071	0.596157	0.742243	0.856476	0.288121	0.591427	0.958898
														K02997	2.05234e-11	0.999996	0.916376	3.53718e-06	1	0.563173	0.00013236	0.999934	0.889371	1.62465e-10	0.99999	0.975276
														K02998	1.5073e-13	1	0.916376	0.000367524	1	0.563173	0.00827709	0.99587	0.88897	3.42825e-12	0.999999	0.975276
														K03006	8.96294e-08	0.999761	0.916358	1.27653e-06	1	0.563173	0.0790316	0.961255	0.88543	2.34092	0.126015	0.832519
														K03040	0.0334144	0.854958	0.903558	11.052	0.0867833	0.102942	2.52076	0.283546	0.695088	0.0343073	0.853055	0.97114
														K03043	3.42696	0.0641402	0.424958	14.5143	0.0243899	0.0345824	0.930804	0.627883	0.834657	2.69869	0.100431	0.798453
														K03046	1.00802	0.315377	0.775583	8.14497	0.227674	0.226919	0.692887	0.707199	0.850427	1.15353	0.282811	0.917735
														K03048	0.798261	0.371614	0.802849	18.4071	0.00529136	0.00891753	0.401641	0.818059	0.868022	1.29127	0.255815	0.909837
														K03060	1.95236	0.162333	0.640144	9.69197	0.138238	0.152222	0.265651	0.875618	0.875618	4.73097	0.0296242	0.740852
														K03062	0.0703974	0.790759	0.896538	0.0925911	0.999984	0.563169	3.44e-05	0.999983	0.889376	8.69378e-08	0.999765	0.97527
														K03070	0.18367	0.668238	0.879847	9.85341	0.130963	0.145576	0.687541	0.709092	0.850767	1.34112	0.246836	0.906862
														K03071	0.65657	0.417773	0.820727	41.537	2.26935e-07	1.25647e-06	3.37984	0.184535	0.597361	0.684066	0.40819	0.941526
														K03072	0.648123	0.420785	0.821781	14.7608	0.0222012	0.0318541	0.342586	0.842575	0.871368	0.0378352	0.845774	0.970899
														K03073	4.39136	0.0361214	0.346985	11.103	0.0852433	0.101418	0.12549	0.939183	0.883052	1.41996	0.23341	0.90203
														K03074	0.919805	0.337526	0.787176	17.8434	0.00663568	0.0109787	0.136066	0.93423	0.882505	0.0636355	0.80084	0.969316
														K03075	0.0404183	0.840665	0.902078	20.2044	0.00254668	0.00471143	0.472627	0.789533	0.863902	1.24877	0.263787	0.912323
														K03076	3.81378	0.0508326	0.388852	7.68017	0.262484	0.252841	0.0541749	0.973276	0.886684	2.7561	0.0968839	0.792605
														K03077	0.00975332	0.92133	0.909879	32.2866	1.43776e-05	4.82138e-05	5.45438	0.0654027	0.344615	1.33672	0.247613	0.907127
														K03078	3.3102	0.0688511	0.436299	33.763	7.47466e-06	2.70633e-05	1.28308	0.526482	0.808897	0.0130544	0.909035	0.972869
														K03079	1.39497	0.237568	0.722479	40.8662	3.07679e-07	1.64495e-06	1.13112	0.568041	0.820367	0.452782	0.501017	0.951838
														K03081	0.110522	0.739551	0.890161	26.9153	0.000150193	0.000382352	1.35126	0.508835	0.803571	0.416442	0.518718	0.953405
														K03082	4.70201	0.0301273	0.32419	23.509	0.000642766	0.00139362	0.316339	0.853705	0.872831	0.295516	0.586707	0.958581
														K03086	0.364225	0.546169	0.856838	11.0274	0.0875339	0.103681	0.286835	0.866392	0.87446	3.29567	0.0694627	0.760326
														K03087	0.361263	0.547806	0.857204	13.6011	0.034424	0.0468084	5.86471	0.0532716	0.299862	0.599108	0.438919	0.945396
														K03088	1.0455	0.306546	0.770601	7.63208	0.266315	0.255589	0.87444	0.645829	0.838509	2.58997	0.107542	0.809239
														K03089	0.133019	0.715323	0.886861	30.5963	3.02672e-05	9.3313e-05	0.485277	0.784555	0.863157	0.607595	0.435695	0.945014
														K03090	16.1296	5.91524e-05	0.00956231	6.36581	0.383483	0.330835	0.425354	0.808417	0.866657	2.09101	0.148168	0.853901
														K03091	5.52083	0.0187913	0.264662	22.7252	0.000893926	0.00185459	3.38986	0.183612	0.596155	0.238239	0.625481	0.961048
														K03092	0.4979	0.480424	0.840374	22.1899	0.00111858	0.00227231	2.54875	0.279606	0.692115	0.451238	0.501747	0.951905
														K03095	0.882905	0.347407	0.79197	12.7749	0.0467523	0.0606824	0.945788	0.623196	0.83362	1.22597	0.268192	0.913638
														K03100	2.33339	0.126626	0.58117	7.14391	0.307743	0.284054	1.09984	0.576995	0.82266	3.41526	0.0645962	0.759208
														K03101	0.998089	0.317773	0.776898	4.87535	0.559897	0.419226	0.324143	0.850381	0.872398	3.98317	0.045957	0.7528
														K03106	0.159541	0.689579	0.883131	14.7792	0.0220452	0.0316607	2.60928	0.27127	0.685628	2.28837e-05	0.996183	0.975184
														K03109	1.69074e-10	0.99999	0.916375	3.08998e-05	1	0.563173	0.00469913	0.997653	0.889146	5.04248e-11	0.999994	0.975276
														K03110	0.0175673	0.894556	0.907431	7.91675	0.244266	0.239496	3.38922	0.183671	0.596232	0.238091	0.625588	0.961055
														K03111	0.0139411	0.90601	0.908495	42.7235	1.32302e-07	7.78406e-07	5.88137	0.0528296	0.298116	9.70978	0.0018329	0.441742
														K03112	0.0509125	0.821483	0.90002	64.3826	5.76652e-12	8.02856e-11	27.1402	1.28e-06	2.9e-05	0.0447405	0.832482	0.970448
														K03113	0.224872	0.635353	0.874409	8.75809	0.187647	0.194998	9.00879	0.0110603	0.0816605	0.576785	0.447575	0.946396
														K03116	1.98385e-05	0.996446	0.916103	26.3516	0.000191444	0.000474109	1.72919	0.421221	0.772029	0.00427432	0.947873	0.973952
														K03117	1.77572	0.182676	0.666869	38.9429	7.34455e-07	3.52962e-06	0.0873592	0.957261	0.885006	0.609481	0.434983	0.944929
														K03118	4.08861	0.0431731	0.368241	17.6173	0.00726316	0.0119151	0.523196	0.76982	0.860902	1.7179	0.189964	0.882261
														K03135	1.94409e-10	0.999989	0.916375	2.24751e-05	1	0.563173	0.00148071	0.99926	0.889305	0.194652	0.659073	0.96296
														K03147	1.03726	0.308459	0.771699	4.87746	0.559624	0.419107	0.250241	0.882391	0.876455	3.88779	0.0486383	0.754016
														K03148	2.59104	0.10747	0.540796	27.7675	0.000103925	0.000277381	0.568922	0.75242	0.858141	0.624364	0.42943	0.944257
														K03149	0.0123393	0.911551	0.909	4.65261	0.589075	0.431643	5.76088	0.0561099	0.310872	4.01981	0.0449688	0.752316
														K03150	0.593479	0.441077	0.828575	13.7106	0.0330413	0.0451835	3.01669	0.221276	0.640159	1.94367	0.163271	0.8656
														K03151	0.203407	0.651985	0.87722	10.9803	0.0889858	0.105106	0.347534	0.840493	0.87109	0.16259	0.686783	0.964402
														K03152	0.00140714	0.970077	0.914018	36.2134	2.50548e-06	1.03606e-05	4.47807	0.106562	0.461418	0.619362	0.431285	0.944483
														K03153	3.4625e-11	0.999995	0.916376	4.74474e-05	1	0.563173	0.117222	0.943073	0.883478	1.24617e-09	0.999972	0.975275
														K03154	2.14968	0.1426	0.609778	10.7051	0.0979283	0.114002	3.93681	0.139679	0.528966	2.24875	0.133722	0.840634
														K03164	9.46184	0.0020979	0.0761729	7.31527	0.292672	0.273954	2.9177	0.232504	0.65148	0.0028059	0.957755	0.974213
														K03168	0.328783	0.566377	0.861237	17.2193	0.00851016	0.01373	0.959237	0.619019	0.832685	0.718453	0.396652	0.939927
														K03169	0.196785	0.657329	0.878096	11.4772	0.0747017	0.0908109	3.7214	0.155564	0.555693	0.202269	0.652896	0.962623
														K03177	0.338307	0.560808	0.860052	7.12133	0.309772	0.285392	0.892352	0.640071	0.837293	1.15989	0.281489	0.917381
														K03179	3.93364	0.0473293	0.378675	27.0141	0.000143928	0.00036871	0.561127	0.755358	0.858615	0.665856	0.4145	0.942365
														K03181	0.0142905	0.904845	0.908388	65.0788	4.15711e-12	5.92701e-11	30.3258	2.6e-07	8.26e-06	0.0169505	0.896413	0.972497
														K03182	1.8729	0.171143	0.652226	23.1493	0.000747986	0.00158784	0.661617	0.718343	0.852405	0.211618	0.645502	0.962211
														K03183	0.530782	0.466278	0.836323	9.02177	0.172358	0.18212	2.98772	0.224505	0.643489	0.617994	0.431794	0.944545
														K03184	0.0109441	0.916682	0.909463	44.4882	5.91435e-08	3.77403e-07	20.7464	3.13e-05	0.00037274	0.014503	0.904144	0.972726
														K03186	1.12476	0.288895	0.75995	26.8563	0.000154065	0.000390699	0.877444	0.64486	0.838306	0.0673011	0.795308	0.969109
														K03187	8.34599	0.00386539	0.108288	18.1538	0.00585911	0.00979731	0.147151	0.929066	0.881929	3.22622	0.0724677	0.760942
														K03188	8.57362	0.00341069	0.100267	16.9414	0.00950113	0.0151437	0.186968	0.910752	0.87984	2.15949	0.141692	0.848237
														K03189	7.41013	0.00648575	0.147205	11.8027	0.0665181	0.0822602	0.258475	0.878765	0.876008	1.73461	0.187823	0.881079
														K03190	5.26893	0.0217093	0.283209	16.4792	0.0114004	0.0178291	0.52987	0.767256	0.860502	1.97306	0.160123	0.863319
														K03191	0.203356	0.652026	0.877227	2.55605	0.862143	0.526404	0.701245	0.70425	0.849895	0.0969285	0.755547	0.967536
														K03192	6.02678e-07	0.999381	0.916328	0.000826658	1	0.563173	0.0008715	0.999564	0.889335	0.000709183	0.978754	0.974753
														K03195	0.644573	0.42206	0.822224	19.5214	0.00336798	0.00599556	9.2601	0.00975425	0.072719	0.0662444	0.796886	0.969168
														K03196	6.22904	0.0125672	0.213661	5.34255	0.500687	0.392283	9.02284	0.0109828	0.0811351	0.38737	0.533685	0.954653
														K03197	0.11237	0.737462	0.889884	8.45927	0.206349	0.210184	0.753245	0.686175	0.846548	0.00456968	0.946105	0.973904
														K03198	0.183767	0.668156	0.879834	15.0409	0.0199413	0.0290153	6.33836	0.0420381	0.252603	0.00417159	0.948502	0.973968
														K03199	0.536524	0.463877	0.835615	3.85992	0.695626	0.472804	0.786235	0.674949	0.844393	0.363217	0.546725	0.955686
														K03200	1.35352	0.244664	0.728342	7.86491	0.248168	0.242394	7.88369	0.0194123	0.135001	1.88116	0.170203	0.870364
														K03203	1.05022	0.305456	0.769971	11.8048	0.0664681	0.0822072	8.41519	0.0148822	0.106863	0.0854217	0.77008	0.968129
														K03204	0.868049	0.351496	0.793891	9.56847	0.144041	0.157436	7.33698	0.025515	0.170217	0.231206	0.630631	0.961354
														K03205	0.560724	0.453969	0.832628	55.7188	3.31802e-10	3.44346e-09	5.20748	0.0739964	0.373006	1.59764	0.206237	0.890535
														K03207	0.250107	0.617	0.871155	37.4925	1.41144e-06	6.29413e-06	16.5639	0.00025304	0.00211981	0.0817495	0.77494	0.968323
														K03208	2.33534e-09	0.999961	0.916373	31.9694	1.65392e-05	5.44353e-05	13.2723	0.0013121	0.0104388	0.174667	0.675997	0.963854
														K03210	0.358738	0.549208	0.857517	3.16826	0.787451	0.503774	1.25329	0.534383	0.811189	3.00116	0.0832047	0.76852
														K03212	0.00267632	0.958741	0.91309	59.5932	5.44427e-11	6.23488e-10	25.5789	2.79e-06	5.49e-05	0.668101	0.413714	0.942262
														K03215	0.186343	0.665978	0.879489	27.6258	0.000110499	0.000292911	2.68715	0.260912	0.677176	0.0176218	0.894394	0.972437
														K03216	0.53543	0.464333	0.83575	8.46205	0.206168	0.210039	0.0184914	0.990797	0.888465	1.97788	0.159614	0.862942
														K03217	4.56752	0.0325838	0.334163	4.72425	0.579635	0.427684	0.101471	0.95053	0.884286	2.91466	0.0877779	0.775911
														K03218	2.82401	0.0928639	0.504369	14.6849	0.0228546	0.0326603	0.018686	0.990701	0.888455	1.25875	0.261887	0.911743
														K03222	0.0256991	0.872637	0.905326	0.000134692	1	0.563173	0.0284098	0.985895	0.887972	0.0152861	0.901603	0.972651
														K03224	0.148538	0.699937	0.884661	9.53971	0.145422	0.158665	10.9457	0.00419933	0.0326589	0.564658	0.45239	0.946936
														K03225	0.794834	0.372642	0.803286	0.0059746	1	0.563173	0.0033734	0.998315	0.889211	0.00534833	0.941701	0.973785
														K03226	0.113268	0.736453	0.88975	13.4169	0.0368736	0.0496423	14.2618	0.00079999	0.00639064	0.498461	0.480177	0.949853
														K03229	0.926122	0.335873	0.786352	0.470945	0.998174	0.562724	0.635079	0.727938	0.854067	0.0598568	0.806722	0.969533
														K03230	0.498075	0.480347	0.840352	0.779411	0.992614	0.561349	3.64494	0.161626	0.565111	0.000801281	0.977417	0.974719
														K03237	1.55308e-10	0.99999	0.916375	9.39393e-05	1	0.563173	0.00191613	0.999042	0.889283	1.50705e-12	0.999999	0.975276
														K03259	4.52862e-07	0.999463	0.916335	2.81521e-07	1	0.563173	6e-07	1	0.889377	0.000441348	0.983239	0.974865
														K03269	0.047229	0.827957	0.900725	8.18551	0.224825	0.224718	3.58045	0.166923	0.573018	0.100592	0.751121	0.967351
														K03270	0.0496541	0.823666	0.900259	6.09436	0.412704	0.347289	2.04919	0.358942	0.742653	0.361469	0.547691	0.955761
														K03271	1.37263	0.24136	0.725643	21.2579	0.00164876	0.00321726	0.565913	0.753553	0.858324	0.434893	0.509598	0.952611
														K03272	0.0112894	0.915383	0.909347	21.3344	0.00159726	0.00312873	3.14984	0.207024	0.624684	0.728657	0.393319	0.939449
														K03273	2.06802	0.150417	0.622401	23.7282	0.000585915	0.00128519	0.892765	0.639939	0.837265	0.0513952	0.820653	0.970035
														K03274	1.33287	0.248296	0.731247	21.6251	0.00141556	0.00281086	1.23508	0.539268	0.812579	0.552958	0.457112	0.947455
														K03275	0.0399642	0.841551	0.902171	13.4968	0.0357917	0.0483977	0.586663	0.745775	0.857058	0.577407	0.44733	0.946368
														K03276	0.156624	0.692284	0.883535	34.8623	4.5825e-06	1.75583e-05	0.0161492	0.991958	0.888581	0.262084	0.608692	0.960017
														K03277	3.25132e-08	0.999856	0.916365	0.478826	0.998087	0.562702	3.98e-05	0.99998	0.889376	1.39956e-06	0.999056	0.975253
														K03280	0.00121793	0.97216	0.914187	26.4381	0.000184459	0.000458677	26.4729	1.78e-06	3.79e-05	0.458676	0.498243	0.951583
														K03281	0.0644808	0.799549	0.897559	17.3546	0.00806482	0.0130888	4.59102	0.10071	0.447417	0.198787	0.655701	0.962777
														K03282	1.31245	0.251952	0.73411	52.9094	1.2236e-09	1.13751e-08	0.1683	0.919293	0.880823	0.395573	0.529384	0.954301
														K03283	1.191	0.275129	0.75093	4.67245	0.586456	0.43055	0.82317	0.662599	0.841951	0.42143	0.516224	0.95319
														K03284	3.51898	0.0606698	0.41592	23.5308	0.000636855	0.00138246	1.96144	0.375041	0.750949	0.396798	0.528747	0.954248
														K03286	3.55792	0.0592619	0.41225	16.1545	0.0129482	0.0199608	4.5797	0.101282	0.448817	0.302748	0.582165	0.958271
														K03289	0.0181922	0.892708	0.907258	12.5358	0.05103	0.0654199	6.74186	0.0343577	0.216441	0.307098	0.579467	0.958085
														K03292	6.17907	0.012927	0.216913	20.6947	0.00208127	0.00394968	0.448418	0.799148	0.865319	0.467103	0.494323	0.951218
														K03293	2.16649	0.141048	0.607171	21.6665	0.00139139	0.00276793	2.76542	0.250898	0.668562	2.17917	0.13989	0.846583
														K03294	1.71161	0.190777	0.676437	10.7124	0.0976836	0.113762	0.278064	0.8702	0.874941	2.50722	0.113326	0.817195
														K03296	0.906882	0.340943	0.788858	7.51743	0.275631	0.262185	0.654754	0.720812	0.852836	0.30693	0.57957	0.958092
														K03297	1.6811	0.194778	0.680963	10.7154	0.0975816	0.113662	0.0537421	0.973487	0.886706	3.27535	0.0703279	0.760508
														K03298	4.95374e-11	0.999994	0.916376	6.01944e-05	1	0.563173	0.00110642	0.999447	0.889323	4.73133e-13	0.999999	0.975276
														K03299	2.92694	0.0871126	0.488388	30.7057	2.88485e-05	8.93342e-05	0.214051	0.898503	0.878401	1.21651	0.270046	0.91418
														K03300	11.9131	0.000557407	0.0405785	4.55996	0.601355	0.436711	1.6897	0.429621	0.775485	0.072572	0.787628	0.968817
														K03301	0.857195	0.354525	0.795291	4.30257	0.635803	0.450459	0.758086	0.684516	0.846233	0.103343	0.747855	0.967213
														K03303	0.337017	0.561556	0.860212	11.1776	0.0830416	0.0992405	1.23476	0.539355	0.812603	0.176676	0.674246	0.963764
														K03304	0.441281	0.506505	0.847338	42.7729	1.29359e-07	7.63278e-07	16.9558	0.00020801	0.00178754	0.0981723	0.754034	0.967473
														K03305	0.0139767	0.905891	0.908484	15.7103	0.0153964	0.0232115	7.70389	0.0212384	0.145848	2.89901	0.0886338	0.777594
														K03306	0.682785	0.408629	0.817448	24.0427	0.000512892	0.00114215	2.99235	0.223985	0.642957	0.0377015	0.846044	0.970908
														K03307	6.42061	0.0112804	0.201293	17.1673	0.0086878	0.0139836	0.684952	0.71001	0.850931	2.56171	0.10948	0.811981
														K03308	5.89082	0.01522	0.237508	8.65928	0.193666	0.199952	0.134456	0.934982	0.882588	0.309623	0.577911	0.957977
														K03309	7.00423	0.00813172	0.166346	0.420553	0.998675	0.562847	0.00898567	0.995517	0.888935	0.000121726	0.991197	0.975062
														K03310	0.724694	0.394608	0.812179	35.8565	2.93946e-06	1.18213e-05	0.31505	0.854255	0.872903	0.4853	0.486031	0.950427
														K03311	4.43988	0.0351088	0.343483	15.3239	0.0178816	0.0263946	0.338286	0.844388	0.871608	3.61463	0.0572735	0.757176
														K03312	0.0142065	0.905124	0.908413	27.0024	0.00014466	0.000370313	3.03847	0.218879	0.637646	0.0901545	0.763981	0.967883
														K03313	1.81974	0.177345	0.660256	4.45001	0.616017	0.442646	0.133723	0.935325	0.882626	4.30884	0.0379149	0.748158
														K03314	0.247634	0.618746	0.871472	39.3272	6.1746e-07	3.04372e-06	16.3437	0.0002825	0.00233834	0.0320491	0.85792	0.971299
														K03315	0.565513	0.452048	0.832036	38.9296	7.38873e-07	3.5475e-06	0.390094	0.822796	0.868682	0.200342	0.654445	0.962708
														K03316	4.33248	0.0373918	0.351201	7.39827	0.285579	0.269102	0.0723804	0.964457	0.885766	4.03651	0.0445257	0.752093
														K03319	0.283243	0.594583	0.866944	16.2177	0.0126319	0.0195301	0.146896	0.929185	0.881942	0.12191	0.726972	0.966303
														K03320	3.00508	0.0830038	0.476325	4.88887	0.558144	0.418463	0.156897	0.924549	0.88142	2.44016	0.118264	0.82348
														K03322	5.82133	0.015833	0.242578	5.13301	0.526871	0.4045	0.551579	0.758973	0.859194	2.12177	0.145219	0.851375
														K03324	0.0909584	0.762962	0.893171	36.6675	2.04418e-06	8.7163e-06	1.18362	0.553324	0.816466	0.237212	0.626227	0.961093
														K03325	2.96747e-12	0.999999	0.916376	0.821954	0.991472	0.561065	0.255491	0.880077	0.87617	1.80515e-06	0.998928	0.97525
														K03326	0.188498	0.66417	0.8792	34.2638	5.9825e-06	2.22665e-05	2.23962	0.326342	0.72404	1.20749	0.271829	0.914695
														K03327	0.738938	0.390001	0.810381	30.4001	3.29874e-05	0.000100844	1.2318	0.540154	0.812829	0.3908	0.531879	0.954506
														K03328	0.991944	0.319268	0.77771	1.18093	0.977816	0.557647	1.90575	0.38563	0.75612	0.0215494	0.883292	0.9721
														K03329	0.145783	0.702598	0.885048	48.9352	7.68201e-09	5.84382e-08	32.0542	1.1e-07	4.36e-06	0.236189	0.626972	0.961138
														K03331	6.92027e-10	0.999979	0.916374	0.812079	0.991746	0.561133	0.00487993	0.997563	0.889137	2.85033e-10	0.999987	0.975276
														K03332	0.307662	0.579118	0.863874	19.0698	0.00404735	0.00701114	1.69408	0.428682	0.775104	0.114496	0.735082	0.966663
														K03335	0.700287	0.402687	0.815251	22.543	0.000964916	0.00198535	2.71354	0.257492	0.674285	4.97398	0.0257314	0.73588
														K03336	0.223638	0.636282	0.87457	31.4226	2.10483e-05	6.74488e-05	1.45107	0.484067	0.795575	0.00254105	0.959797	0.974267
														K03337	0.995613	0.318374	0.777225	26.6848	0.000165877	0.000417007	2.0748	0.354375	0.740198	0.74046	0.389513	0.938894
														K03338	3.69346	0.0546262	0.399615	25.0983	0.000327443	0.000764814	0.213634	0.89869	0.878423	0.0353759	0.85081	0.971066
														K03339	1.44184	0.229842	0.715802	1.81811	0.935644	0.546746	0.193291	0.907878	0.879505	0.323939	0.56925	0.957365
														K03340	0.451035	0.501844	0.846138	39.2736	6.32596e-07	3.10782e-06	3.20078	0.201818	0.618694	1.58698	0.207758	0.891249
														K03342	0.166318	0.683405	0.8822	432.789	2.48047e-90	6.65361e-88	0.633328	0.728575	0.854176	26267.5	0	0
														K03346	0.43342	0.510316	0.848305	12.482	0.0520397	0.0665212	1.6401	0.44041	0.779774	0.417008	0.518434	0.953381
														K03353	1.4688e-10	0.99999	0.916375	0.000109893	1	0.563173	0.0029213	0.99854	0.889234	6.03624e-13	0.999999	0.975276
														K03366	3.94256	0.0470789	0.378083	8.20814	0.223248	0.223493	0.0405239	0.979942	0.887368	0.367021	0.544633	0.955523
														K03367	2.43262	0.118834	0.565637	13.5581	0.0349815	0.0474584	0.322739	0.850978	0.872476	2.05531	0.151676	0.856796
														K03378	0.281111	0.595974	0.867213	4.79887	0.569856	0.423525	0.0502824	0.975172	0.88688	0.877968	0.348759	0.932237
														K03385	3.54702	0.0596525	0.413258	26.3681	0.000190091	0.00047113	0.638927	0.726539	0.853827	1.04801	0.305966	0.923484
														K03386	0.107393	0.743132	0.890632	10.7742	0.0956113	0.111722	2.67561	0.262421	0.678436	1.40426	0.236011	0.903005
														K03387	0.018612	0.891485	0.907142	8.28595	0.217893	0.219309	5.04647	0.0801999	0.392019	0.148443	0.700027	0.965052
														K03388	0.0645516	0.799441	0.897546	17.2106	0.00853954	0.013772	1.87568	0.391473	0.758882	2.59957	0.106893	0.808302
														K03389	0.342934	0.558141	0.859477	18.6226	0.00485075	0.00822917	1.66232	0.435543	0.77786	4.98882	0.0255116	0.735557
														K03390	0.046133	0.829934	0.900938	20.7792	0.00200991	0.00383006	5.61209	0.0604436	0.327031	1.6544	0.198362	0.886681
														K03394	9.82303	0.0017234	0.0695285	19.0263	0.00411949	0.00711846	1.11775	0.571851	0.82135	0.106555	0.744101	0.967053
														K03399	0.178384	0.672766	0.880559	24.7843	0.000374312	0.000861695	0.599968	0.74083	0.856241	1.32011	0.250572	0.908123
														K03402	4.96847	0.0258134	0.305101	7.89423	0.245955	0.240753	0.409734	0.814756	0.867557	6.69124	0.00968879	0.678507
														K03404	0.263512	0.607718	0.869444	0.0450928	0.999998	0.563173	0.0103083	0.994859	0.888869	0.100885	0.75077	0.967336
														K03405	0.431124	0.511438	0.848588	1.37954	0.967091	0.554924	0.211413	0.899689	0.878542	0.016394	0.898118	0.972548
														K03406	3.65839	0.0557874	0.402901	5.25853	0.511107	0.397205	0.380778	0.826638	0.869212	0.543471	0.460998	0.947875
														K03407	4.18725	0.0407291	0.361435	11.8834	0.0646208	0.0802368	0.185437	0.91145	0.879921	0.843216	0.358479	0.933953
														K03408	4.3454	0.0371091	0.350279	21.214	0.00167902	0.00326898	0.868654	0.6477	0.838901	0.117758	0.731479	0.966504
														K03410	6.15056e-11	0.999994	0.916375	4.05659e-05	1	0.563173	1.36387	0.505637	0.802574	1.00623e-08	0.99992	0.975274
														K03411	2.47475e-08	0.999874	0.916366	0.912698	0.988706	0.560377	1.4e-07	1	0.889378	1.87982e-09	0.999965	0.975275
														K03412	2.85039	0.091352	0.500265	13.0525	0.0422091	0.0556247	1.3041	0.520978	0.807267	0.289551	0.590508	0.958837
														K03413	3.53049	0.06025	0.414784	18.499	0.00509902	0.00861633	0.579607	0.748411	0.85749	0.960166	0.327145	0.928082
														K03414	0.000991921	0.974875	0.914405	89.059	4.75173e-17	1.6341e-15	17.508	0.00015783	0.00141664	0.0538774	0.816449	0.969885
														K03415	1.78055	0.182081	0.666144	8.34056	0.214199	0.216395	0.281891	0.868537	0.874731	0.070877	0.790064	0.96891
														K03416	0.666317	0.414339	0.819509	0.690039	0.994704	0.561866	0.0151405	0.992458	0.888631	0.0648737	0.798952	0.969246
														K03424	3.7985	0.0512984	0.390181	25.3139	0.000298645	0.000705512	3.99733	0.135516	0.52142	0.837923	0.359991	0.934212
														K03426	0.021117	0.884461	0.906474	4.53011	0.605326	0.438331	0.945518	0.62328	0.833639	1.05062	0.305364	0.923345
														K03427	0.108349	0.742032	0.890488	16.5145	0.0112435	0.0176095	1.89706	0.38731	0.75692	0.128524	0.719968	0.965987
														K03429	9.00032	0.00269933	0.0859981	18.8822	0.00436733	0.00749575	0.669442	0.715538	0.851912	1.54426	0.213985	0.894078
														K03430	3.53918	0.0599349	0.413982	34.1835	6.20005e-06	2.29825e-05	0.121711	0.940959	0.883247	3.02129	0.0821778	0.767704
														K03431	1.41748	0.233819	0.719279	7.58773	0.269889	0.258133	0.0515262	0.974566	0.886817	2.65399	0.10329	0.802933
														K03436	11.3883	0.000739099	0.0472118	31.1751	2.3471e-05	7.41988e-05	0.503131	0.777583	0.862099	2.59466	0.107225	0.808782
														K03437	1.31792	0.250966	0.733344	12.6367	0.0491828	0.0633886	1.27251	0.529272	0.809713	1.3253	0.249643	0.907813
														K03438	0.447255	0.503641	0.846603	11.1531	0.0837589	0.0999522	2.16854	0.338148	0.731084	1.06398	0.30231	0.922631
														K03439	1.38332	0.239537	0.724131	5.7158	0.455768	0.370115	0.0552451	0.972755	0.88663	2.67742	0.101781	0.800594
														K03442	0.200352	0.654437	0.877624	42.2413	1.64769e-07	9.43379e-07	3.36864	0.18557	0.598706	0.53367	0.465068	0.948308
														K03445	0.243789	0.621483	0.871965	71.5063	2.00674e-13	3.53089e-12	31.5567	1.4e-07	5.23e-06	0.0183239	0.892323	0.972375
														K03446	0.084232	0.771642	0.894246	35.7231	3.12016e-06	1.24446e-05	2.71525	0.257271	0.674097	0.00647052	0.935888	0.973627
														K03449	0.563473	0.452864	0.832288	34.8404	4.62753e-06	1.77117e-05	2.90888	0.233531	0.65248	1.98032	0.159356	0.862751
														K03451	0.167276	0.682544	0.882069	22.1796	0.00112337	0.00228118	13.1704	0.00138063	0.0109781	0.172531	0.677872	0.96395
														K03453	2.71451	0.0994398	0.52146	8.76209	0.187407	0.194799	0.309976	0.856425	0.873184	1.21391	0.270559	0.914329
														K03455	0.540134	0.462377	0.83517	6.45004	0.374706	0.32573	0.723232	0.69655	0.848487	0.675996	0.410969	0.941898
														K03457	1.36443	0.242772	0.726803	13.088	0.0416598	0.0550205	0.411938	0.813858	0.867431	0.0318156	0.858433	0.971316
														K03458	16.3027	5.39861e-05	0.00905408	11.5621	0.0724808	0.0885169	1.97722	0.372093	0.74947	0.955529	0.328316	0.92832
														K03459	0.0948359	0.758117	0.892562	25.3658	0.000292097	0.000691839	18.6698	8.83e-05	0.00088538	0.996939	0.318052	0.926178
														K03462	2.56	0.109599	0.545664	5.29727	0.506289	0.394939	6.95561	0.0308751	0.198864	1.61806	0.203362	0.889159
														K03465	1.57213	0.209898	0.696981	10.009	0.124275	0.139354	0.0279181	0.986138	0.887997	0.00678175	0.934367	0.973585
														K03466	1.18645	0.276047	0.751553	6.97625	0.323049	0.294028	0.0818197	0.959916	0.885288	4.15419	0.0415316	0.750461
														K03468	0.0262651	0.871255	0.90519	38.2965	9.82964e-07	4.55145e-06	21.4867	2.16e-05	0.00027559	0.254419	0.61398	0.960348
														K03469	1.33867	0.247268	0.730432	4.15355	0.655905	0.458176	0.0672813	0.966919	0.886024	1.81358	0.178079	0.875383
														K03470	0.0686153	0.793364	0.896842	2.92991	0.817591	0.513161	0.870345	0.647153	0.838786	0.102553	0.748787	0.967253
														K03471	0.783829	0.375973	0.804688	22.5	0.000982448	0.00201781	2.11062	0.348084	0.736739	1.38864	0.238635	0.903969
														K03472	0.000205506	0.988562	0.91549	36.1659	2.55933e-06	1.05461e-05	2.10763	0.348605	0.737029	0.0442396	0.833408	0.97048
														K03473	0.0915203	0.762253	0.893082	8.31911	0.215644	0.217537	6.79751	0.0334148	0.211758	1.51411	0.218513	0.896045
														K03474	1.00119	0.317022	0.776487	7.94931	0.24184	0.237682	3.96484	0.137736	0.525473	1.90155	0.167905	0.868823
														K03475	5.67638	0.0171949	0.253207	49.1945	6.81676e-09	5.2488e-08	1.88883	0.388907	0.757676	1.82712	0.176468	0.874388
														K03476	2.20535	0.137532	0.601136	44.5393	5.7778e-08	3.69412e-07	1.78339	0.409961	0.767224	0.500572	0.479249	0.94976
														K03478	0.104593	0.746386	0.891057	61.6496	2.07918e-11	2.58759e-10	21.3563	2.3e-05	0.00029012	0.452663	0.501073	0.951843
														K03480	1.8654e-08	0.999891	0.916368	2.80399e-05	1	0.563173	0.00011886	0.999941	0.889372	4.83078e-08	0.999825	0.975272
														K03481	1.50356e-08	0.999902	0.916368	1.54755	0.956274	0.552144	0.318586	0.852746	0.872707	6.55215e-07	0.999354	0.97526
														K03482	0.244446	0.621013	0.871881	46.6019	2.24636e-08	1.55284e-07	30.7097	2.15e-07	7.18e-06	0.552743	0.457199	0.947465
														K03484	5.06956	0.0243496	0.297781	10.4812	0.105795	0.121672	0.185412	0.911462	0.879922	3.3142	0.0686837	0.760157
														K03485	0.947587	0.330334	0.783545	52.6477	1.38145e-09	1.26924e-08	22.1011	1.59e-05	0.00021525	0.0628736	0.80201	0.969359
														K03486	2.15707	0.141915	0.608633	16.1015	0.0132194	0.0203282	2.64862	0.265986	0.681373	0.00279476	0.957839	0.974216
														K03487	0.134708	0.7136	0.886619	116.865	7.41523e-23	6.04733e-21	50.0385	1.36e-11	4.12e-09	0.859618	0.353845	0.933146
														K03488	8.44016	0.00367023	0.10494	13.518	0.0355097	0.0480715	0.560791	0.755485	0.858636	2.3244	0.127359	0.833994
														K03489	9.73851	0.00180447	0.07095	15.3857	0.0174597	0.0258567	1.4186	0.491989	0.798203	0.178261	0.672872	0.963692
														K03490	0.00457382	0.94608	0.912029	35.8612	2.9333e-06	1.18011e-05	16.8286	0.00022167	0.00188854	0.204346	0.651236	0.962531
														K03491	0.969433	0.324822	0.780677	10.4644	0.106408	0.122265	0.646043	0.723958	0.853382	0.156767	0.692151	0.964668
														K03492	1.01619	0.313426	0.774501	20.0288	0.00273695	0.00501781	2.92748	0.231369	0.650368	1.08442	0.297711	0.921529
														K03495	2.21982	0.136249	0.598886	15.213	0.0186631	0.0273933	1.8554	0.395461	0.760732	0.0387184	0.844008	0.97084
														K03496	1.41599	0.234065	0.719491	9.77037	0.134661	0.148971	0.0683643	0.966395	0.885969	3.75904	0.0525229	0.755563
														K03497	0.57163	0.449612	0.83128	5.74836	0.451961	0.368162	1.45346	0.483488	0.795381	0.649501	0.420291	0.943114
														K03498	0.321456	0.570734	0.86215	18.9664	0.00422077	0.00727087	0.39275	0.821704	0.86853	0.738877	0.390021	0.938968
														K03499	1.49521	0.22141	0.708138	24.3675	0.000446887	0.00100964	0.700538	0.704499	0.84994	4.72505	0.0297263	0.740966
														K03500	3.22515	0.0725151	0.445282	22.642	0.000925682	0.00191229	2.84988	0.240523	0.659139	0.337807	0.561098	0.956772
														K03501	2.07909	0.149329	0.620694	1.53037	0.957452	0.552449	0.818484	0.664154	0.842262	1.50757	0.21951	0.896468
														K03502	0.105734	0.745054	0.890883	3.75068	0.710374	0.478036	0.715746	0.699162	0.848967	0.00117161	0.972695	0.974599
														K03503	0.000756657	0.978055	0.91466	14.6484	0.0231751	0.0330533	2.19487	0.333726	0.728488	1.97166	0.160272	0.863428
														K03506	8.41988e-12	0.999998	0.916376	3.14231e-05	1	0.563173	0.00144212	0.999279	0.889307	5.34777e-14	1	0.975276
														K03517	3.62325	0.0569774	0.406182	8.77788	0.18646	0.194014	0.41234	0.813695	0.867407	1.14289	0.285043	0.918327
														K03518	17.1188	3.51133e-05	0.00685146	10.6049	0.101381	0.117369	1.57437	0.455125	0.785366	1.14823	0.283921	0.91803
														K03521	1.5708	0.210091	0.697175	10.9961	0.0884956	0.104626	6.77723	0.0337554	0.213456	1.55897	0.211816	0.89311
														K03522	4.38158	0.0363294	0.347688	12.124	0.0592583	0.0744283	5.47946	0.0645879	0.341789	1.85242	0.173503	0.872515
														K03523	3.93819	0.0472016	0.378374	8.92494	0.177843	0.18679	0.41271	0.813544	0.867386	1.76268	0.184291	0.879075
														K03524	3.93113	0.0474	0.378842	9.29156	0.157833	0.16952	0.0880711	0.95692	0.88497	1.61101	0.20435	0.889635
														K03525	0.887609	0.346126	0.79136	6.8308	0.336779	0.302741	0.194791	0.907197	0.879426	3.22208	0.0726513	0.760978
														K03526	1.04664	0.306283	0.770449	5.2735	0.509243	0.39633	0.245638	0.884424	0.876704	2.43019	0.119018	0.824403
														K03527	0.786455	0.375174	0.804354	3.0298	0.805097	0.509313	0.0356686	0.982324	0.887611	2.33388	0.126586	0.833149
														K03528	0.714087	0.39809	0.813516	49.5026	5.91373e-09	4.61393e-08	22.2118	1.5e-05	0.00020633	0.074651	0.784682	0.968704
														K03529	3.78207	0.0518046	0.391609	10.6404	0.100147	0.11617	0.109068	0.946926	0.883897	4.33794	0.0372721	0.747703
														K03530	0.0339986	0.85371	0.90343	11.104	0.085215	0.101391	0.660678	0.71868	0.852464	1.4507	0.228416	0.900102
														K03531	0.0160696	0.899126	0.907859	11.3454	0.0782717	0.0944545	2.34863	0.30903	0.713017	0.0437105	0.834393	0.970513
														K03532	7.73147	0.00542664	0.133158	26.0489	0.000218017	0.000532671	0.682038	0.711046	0.851116	2.46649	0.116297	0.821029
														K03533	0.000854142	0.976685	0.91455	37.0447	1.72592e-06	7.52084e-06	21.6018	2.04e-05	0.00026325	0.316254	0.573868	0.957693
														K03534	1.56625	0.210753	0.697839	25.6909	0.000254179	0.000611546	4.20292	0.122278	0.495735	3.56155	0.0591326	0.757738
														K03535	1.78467	0.181577	0.665526	36.272	2.44059e-06	1.01353e-05	2.96621	0.226932	0.645952	0.0775039	0.780709	0.96855
														K03536	4.2871	0.0384025	0.354425	18.5979	0.00489945	0.00830212	0.905548	0.635862	0.836392	0.594912	0.440526	0.945585
														K03544	0.461177	0.497074	0.844891	4.37065	0.626652	0.446873	0.465842	0.792216	0.864301	3.29821	0.0693553	0.760303
														K03545	0.900533	0.342639	0.789683	9.43415	0.150594	0.16323	0.313605	0.854873	0.872983	2.37028	0.123665	0.829878
														K03546	0.491287	0.483354	0.841187	23.0243	0.000788383	0.0016622	0.240061	0.886893	0.877005	0.00511458	0.942987	0.97382
														K03547	1.8474	0.174086	0.656083	27.1815	0.0001339	0.000346511	2.72207	0.256396	0.673348	0.0714964	0.78917	0.968876
														K03548	0.0138149	0.906435	0.908534	93.7774	4.96734e-18	2.14909e-16	46.7599	7.02e-11	1.84e-08	0.396998	0.528644	0.95424
														K03549	5.78836	0.0161326	0.244989	6.05017	0.417594	0.349964	0.0534118	0.973648	0.886723	4.08499	0.0432656	0.751432
														K03550	1.46922	0.225468	0.711877	4.86314	0.561482	0.419914	0.265262	0.875788	0.875639	7.93267	0.00485502	0.603383
														K03551	2.05032	0.152174	0.625126	15.675	0.0156087	0.0234867	0.458266	0.795223	0.864744	1.15669	0.282152	0.917559
														K03553	0.501059	0.479035	0.839985	6.38771	0.381187	0.329507	2.27354	0.320854	0.720638	0.243593	0.621623	0.960816
														K03555	0.180753	0.670727	0.88024	13.4853	0.0359454	0.0485751	1.60641	0.447892	0.782653	0.361051	0.547923	0.955779
														K03556	0.308431	0.578644	0.863778	47.4612	1.51384e-08	1.08246e-07	23.6517	7.31e-06	0.00011587	0.578485	0.446907	0.94632
														K03557	0.147577	0.700862	0.884796	12.5726	0.0503482	0.0646727	0.975909	0.613881	0.831521	0.19286	0.660546	0.96304
														K03558	3.37543	0.0661752	0.429981	31.1696	2.35272e-05	7.43532e-05	0.780708	0.676817	0.844755	0.662475	0.415687	0.94252
														K03559	0.890809	0.345258	0.790945	11.6884	0.0692928	0.0851903	0.646737	0.723707	0.853339	0.800409	0.370971	0.936035
														K03560	0.0146916	0.903526	0.908266	76.8905	1.56558e-14	3.27599e-13	28.5183	6.42e-07	1.64e-05	0.414204	0.519843	0.953501
														K03561	0.515055	0.472959	0.838261	8.94863	0.176488	0.185641	0.439485	0.802725	0.865839	0.00797073	0.92886	0.973433
														K03562	0.416854	0.518511	0.850344	27.4513	0.000119165	0.000313062	1.12083	0.570971	0.821124	0.610902	0.434449	0.944865
														K03563	2.35816	0.124629	0.577296	22.9709	0.000806289	0.00169528	0.914073	0.633157	0.835808	0.108296	0.742093	0.966967
														K03564	0.532019	0.465759	0.836171	9.52892	0.145944	0.159128	5.39572	0.0673496	0.35127	0.162837	0.686558	0.96439
														K03565	1.19576	0.274171	0.750277	11.2101	0.0820973	0.0983004	1.11989	0.571239	0.821193	5.66087	0.0173476	0.718156
														K03566	0.0226649	0.880332	0.906076	70.2776	3.58644e-13	6.04879e-12	28.3274	7.06e-07	1.76e-05	0.191436	0.661725	0.963103
														K03567	0.582702	0.445255	0.82991	7.52286	0.275183	0.261871	4.84986	0.0884844	0.41568	0.0972584	0.755145	0.96752
														K03568	1.93619	0.164083	0.642611	21.0537	0.00179428	0.00346474	1.99456	0.368881	0.747839	0.895578	0.34397	0.931358
														K03569	0.0150253	0.902442	0.908166	13.3069	0.0384137	0.0513955	2.35125	0.308626	0.712749	0.489892	0.483975	0.950227
														K03570	6.32821	0.0118832	0.207236	29.1252	5.76058e-05	0.000164753	3.43112	0.179863	0.591178	2.63249	0.104697	0.805066
														K03571	0.756911	0.384297	0.808107	35.4794	3.47923e-06	1.36933e-05	2.12425	0.345721	0.735415	0.526241	0.468191	0.948635
														K03572	0.0121486	0.912235	0.909062	3.7011	0.71705	0.48037	4.50971	0.104889	0.457489	0.273597	0.600929	0.959522
														K03573	0.372136	0.541842	0.855859	24.0568	0.000509848	0.00113609	22.4899	1.31e-05	0.00018508	0.395817	0.529257	0.95429
														K03574	0.600703	0.43831	0.827679	4.56461	0.600736	0.436458	0.922743	0.630418	0.835212	0.0988092	0.753263	0.967441
														K03575	2.6736	0.102025	0.527861	5.85525	0.4396	0.361735	0.00523565	0.997386	0.88912	3.04097	0.0811873	0.766899
														K03576	0.0265614	0.870537	0.90512	88.058	7.66698e-17	2.539e-15	40.7826	1.39e-09	1.81e-07	0.0735817	0.786192	0.968762
														K03577	0.0521036	0.819442	0.899796	54.3012	6.4142e-10	6.27934e-09	19.4036	6.12e-05	0.00065664	0.10411	0.746952	0.967175
														K03578	0.738738	0.390065	0.810407	6.56109	0.363348	0.319006	0.222699	0.894626	0.877938	2.04965	0.152241	0.857252
														K03579	0.0529427	0.81802	0.89964	42.9847	1.1746e-07	7.01223e-07	18.0673	0.00011932	0.00113244	0.00174564	0.966673	0.974445
														K03580	0.24317	0.621926	0.872045	37.2666	1.56222e-06	6.88559e-06	15.7964	0.00037141	0.00297713	0.371485	0.542196	0.955333
														K03581	1.42716	0.232228	0.717899	18.6398	0.00481732	0.008179	2.84843	0.240697	0.659301	0.138535	0.709742	0.965513
														K03582	3.74119	0.0530867	0.395147	25.7753	0.000245152	0.00059208	0.766353	0.681692	0.845694	0.220971	0.638301	0.961801
														K03583	0.00521957	0.942406	0.911717	20.9785	0.00185099	0.0035606	9.29358	0.00959232	0.0715982	0.469342	0.49329	0.951121
														K03584	3.98609	0.0458774	0.37518	6.44037	0.375707	0.326316	0.183064	0.912532	0.880046	3.15982	0.0754715	0.762831
														K03585	0.251807	0.615806	0.870937	10.2108	0.116052	0.131552	3.02424	0.220442	0.639288	0.123593	0.72517	0.966222
														K03586	0.794163	0.372844	0.803372	16.5051	0.0112851	0.0176677	8.37703	0.0151688	0.108697	0.806298	0.369217	0.93575
														K03587	0.8669	0.351815	0.794039	5.03164	0.539762	0.410336	0.048937	0.975828	0.886947	3.28568	0.0698868	0.760416
														K03588	0.0366757	0.848127	0.902856	9.06718	0.169835	0.179954	0.691786	0.707588	0.850497	1.94242	0.163406	0.865695
														K03589	2.80029	0.0942471	0.508064	11.9602	0.0628625	0.078347	0.568749	0.752485	0.858152	3.08785	0.0788789	0.764951
														K03590	1.87465	0.170943	0.651962	19.3268	0.00364582	0.00640828	2.98572	0.224729	0.643718	3.98299	0.0459619	0.752802
														K03591	0.0471998	0.828009	0.90073	78.998	5.75354e-15	1.30681e-13	34.4806	3.26e-08	1.72e-06	1.11312	0.291404	0.919967
														K03592	0.0506413	0.821951	0.900072	65.8855	2.84438e-12	4.18572e-11	29.1202	4.75e-07	1.31e-05	0.718	0.396801	0.939948
														K03593	0.341563	0.558928	0.859647	5.70045	0.457568	0.371035	0.0630819	0.968951	0.886236	3.15744	0.0755816	0.762902
														K03594	6.76372e-05	0.993438	0.91587	28.4347	7.78049e-05	0.000214182	1.90864	0.385075	0.755854	1.38682e-06	0.99906	0.975253
														K03595	0.0168478	0.896725	0.907635	7.24871	0.298458	0.277865	3.20401	0.201492	0.618312	8.43791	0.00367478	0.563237
														K03596	0.0145401	0.904022	0.908312	14.9681	0.0205065	0.0297328	0.470677	0.790303	0.864017	2.97542	0.0845382	0.769553
														K03597	1.1058	0.292997	0.762512	20.0561	0.00270638	0.00496895	1.30497	0.52075	0.807199	0.0556842	0.813452	0.969777
														K03598	0.0225662	0.880591	0.906101	56.4037	2.41211e-10	2.5481e-09	27.8706	8.87e-07	2.13e-05	0.180217	0.671187	0.963604
														K03599	0.486766	0.485373	0.841744	48.6612	8.71535e-09	6.53594e-08	2.82948	0.242989	0.661427	1.03844	0.308184	0.923993
														K03600	0.091318	0.762508	0.893114	87.1894	1.16097e-16	3.66375e-15	39.0712	3.28e-09	3.18e-07	0.0922977	0.761276	0.967773
														K03601	1.97028	0.160418	0.637406	10.8803	0.0921469	0.10828	0.329969	0.847907	0.872073	4.64909	0.0310699	0.742395
														K03602	0.455901	0.499546	0.84554	7.30289	0.293742	0.274681	1.12648	0.569362	0.820709	2.37788	0.123065	0.82919
														K03604	11.3483	0.000755183	0.0477568	22.2619	0.00108539	0.00221057	5.37401	0.0680845	0.353747	0.648716	0.420572	0.94315
														K03605	2.86708	0.0904085	0.49767	28.8893	6.38418e-05	0.00018037	0.289434	0.865267	0.874317	0.43777	0.508201	0.952487
														K03606	0.025835	0.872304	0.905294	15.4893	0.016774	0.0249784	1.15986	0.559938	0.81824	0.543818	0.460855	0.94786
														K03607	0.00939919	0.922767	0.910007	38.8195	7.76503e-07	3.69843e-06	17.7181	0.00014209	0.00130431	0.065031	0.798714	0.969237
														K03608	0.39796	0.528145	0.852672	32.0091	1.6252e-05	5.36049e-05	1.01366	0.602402	0.82886	0.188865	0.663863	0.963218
														K03609	0.892261	0.344865	0.790757	13.8727	0.0310915	0.0428606	0.915599	0.632674	0.835703	0.00696746	0.933477	0.973561
														K03611	0.67375	0.411747	0.818579	28.6403	7.11509e-05	0.000198199	0.131301	0.936458	0.882751	0.00072126	0.978574	0.974748
														K03612	4.70331	0.0301046	0.324093	18.9991	0.0041652	0.00718617	4.81445	0.0900647	0.419986	0.469812	0.493074	0.9511
														K03613	5.72448	0.01673	0.249673	32.6862	1.2049e-05	4.12711e-05	7.07869	0.0290323	0.189241	0.110907	0.739114	0.966838
														K03614	1.80881	0.178651	0.6619	10.0376	0.123076	0.138227	5.56111	0.0620042	0.332665	0.645572	0.4217	0.943293
														K03615	3.57046	0.0588162	0.411089	9.51705	0.146519	0.159639	6.22872	0.0444068	0.263091	0.763126	0.382352	0.93782
														K03616	0.870828	0.350726	0.793532	77.6313	1.10137e-14	2.37223e-13	24.5415	4.69e-06	8.3e-05	0.88034	0.348109	0.932119
														K03617	2.89462	0.088876	0.493396	26.0961	0.00021365	0.000523121	4.08563	0.129663	0.510395	0.123292	0.725491	0.966237
														K03620	0.751119	0.386122	0.808841	13.5022	0.0357194	0.0483141	0.328737	0.848429	0.872142	0.594208	0.440796	0.945616
														K03621	0.259793	0.610262	0.869918	28.6698	7.02429e-05	0.000196012	0.325109	0.84997	0.872344	0.222405	0.637214	0.961738
														K03624	0.0902719	0.763832	0.89328	13.6307	0.0340442	0.0463639	2.1753	0.337008	0.730419	3.20865	0.0732499	0.761349
														K03625	2.71326	0.0995176	0.521655	4.89605	0.557213	0.418056	0.0913688	0.955343	0.884802	3.85859	0.0494919	0.754376
														K03627	3.72792e-11	0.999995	0.916376	5.9739e-05	1	0.563173	0.00174185	0.999129	0.889292	2.70435e-13	1	0.975276
														K03628	0.0167634	0.896983	0.907659	3.75072	0.710368	0.478034	2.32246	0.313101	0.715688	1.60367	0.205384	0.89013
														K03629	4.88752	0.0270515	0.31092	6.73131	0.346412	0.308727	0.376633	0.828353	0.869447	1.69745	0.192622	0.883697
														K03630	0.0295358	0.863548	0.904425	29.7813	4.3255e-05	0.000128185	4.42471	0.109442	0.468054	0.0461185	0.829961	0.970361
														K03631	0.311329	0.576866	0.863415	13.127	0.0410624	0.0543604	0.430966	0.806152	0.866333	2.58649	0.107779	0.809578
														K03632	0.277284	0.598487	0.867697	21.0137	0.00182423	0.00351545	9.45426	0.00885183	0.0664384	0.520875	0.470469	0.948871
														K03633	0.564229	0.452561	0.832195	29.4622	4.9729e-05	0.000144587	10.7676	0.00459024	0.0355909	0.00148192	0.969292	0.974513
														K03634	5.51615	0.0188417	0.265007	27.8892	9.85875e-05	0.000264781	0.50696	0.776095	0.861871	1.1367	0.28635	0.918669
														K03635	5.2038	0.0225375	0.287985	27.5379	0.000114784	0.000302919	0.47913	0.78697	0.863519	0.182095	0.669579	0.96352
														K03636	5.29187	0.0214252	0.281524	38.345	9.61727e-07	4.46342e-06	0.607346	0.738102	0.855786	0.86612	0.352032	0.932824
														K03637	0.277717	0.598201	0.867642	15.4881	0.016782	0.0249885	0.158107	0.923991	0.881357	0.395681	0.529328	0.954296
														K03638	4.93105	0.0263784	0.307797	14.6639	0.0230383	0.0328857	3.52333	0.171758	0.57999	1.74882	0.186025	0.880067
														K03639	0.00113448	0.973131	0.914265	13.1927	0.0400764	0.0532641	0.629467	0.729983	0.854416	1.42491	0.232596	0.901721
														K03640	4.80306	0.0284093	0.316943	22.3299	0.00105497	0.0021537	0.99936	0.606725	0.829872	0.719192	0.396409	0.939893
														K03641	6.15192	0.013127	0.218684	18.8583	0.00440972	0.00756075	0.100464	0.951009	0.884338	0.967204	0.325378	0.92772
														K03642	5.26298	0.0217837	0.283646	13.6058	0.034363	0.0467371	2.09184	0.351369	0.738556	3.5575	0.0592769	0.75778
														K03643	0.0866679	0.768457	0.893854	64.1621	6.39597e-12	8.83031e-11	30.2083	2.76e-07	8.61e-06	0.268496	0.604342	0.959741
														K03644	0.769318	0.380428	0.806533	100.306	2.16585e-19	1.19115e-17	31.7434	1.28e-07	4.88e-06	0.552327	0.457368	0.947483
														K03645	0.153606	0.695112	0.883954	72.9651	1.00639e-13	1.85924e-12	26.4457	1.81e-06	3.83e-05	0.342405	0.558444	0.956576
														K03646	0.00562863	0.940195	0.911527	55.4458	3.76756e-10	3.87617e-09	15.9961	0.00033612	0.00272364	0.264909	0.606768	0.959895
														K03647	0.722228	0.395414	0.81249	9.46166	0.149231	0.162033	2.72131	0.256493	0.673431	0.721485	0.395657	0.939785
														K03648	9.60121	0.00194449	0.0735101	15.3666	0.0175896	0.0260221	0.856925	0.65151	0.839692	0.212467	0.644841	0.962174
														K03649	0.113541	0.736148	0.889709	22.5218	0.000973534	0.00200132	1.31665	0.517719	0.806289	0.00444215	0.946861	0.973925
														K03650	1.56702	0.21064	0.697726	30.2145	3.5784e-05	0.000108456	2.35235	0.308456	0.712636	0.0338656	0.853993	0.971171
														K03651	0.0589725	0.808127	0.898536	45.1816	4.30704e-08	2.82825e-07	21.12	2.59e-05	0.00031952	0.0402444	0.841003	0.970738
														K03652	10.7516	0.00104187	0.055919	14.0557	0.0290204	0.0403517	3.79441	0.149987	0.546662	1.33521	0.24788	0.907218
														K03653	0.0744791	0.784923	0.895849	6.75769	0.343839	0.307138	0.449299	0.798796	0.865268	0.699416	0.40298	0.940815
														K03654	1.37623	0.240745	0.725135	2.47516	0.871237	0.52902	1.5251	0.466477	0.789489	2.59627	0.107115	0.808624
														K03655	4.01681	0.0450488	0.373115	6.4744	0.372194	0.324254	0.00391078	0.998047	0.889185	4.59797	0.0320099	0.743326
														K03656	0.16964	0.680432	0.881746	146.991	3.34634e-29	4.22269e-27	51.8623	5.47e-12	1.78e-09	0.444145	0.505128	0.952211
														K03657	1.89159	0.169022	0.649393	11.6385	0.0705378	0.0864939	0.034751	0.982775	0.887656	4.67519	0.0306014	0.74191
														K03658	0.397397	0.528437	0.852741	11.7202	0.0685102	0.0843674	3.24781	0.197127	0.613131	0.00718755	0.932437	0.973532
														K03660	3.35478e-11	0.999995	0.916376	4.97007e-06	1	0.563173	1.82884	0.400748	0.763141	2.51017e-10	0.999987	0.975276
														K03664	0.803198	0.370139	0.802219	11.5854	0.0718845	0.0878974	1.56445	0.457386	0.7862	0.0173907	0.895084	0.972458
														K03665	1.36406	0.242834	0.726854	2.47996	0.870704	0.528867	2.60162	0.272311	0.686453	2.70664	0.0999315	0.79765
														K03666	0.00236032	0.961252	0.913297	35.9293	2.84523e-06	1.15109e-05	0.628025	0.73051	0.854506	0.682464	0.40874	0.9416
														K03667	3.77925	0.0518919	0.391853	8.50613	0.203317	0.207763	0.417618	0.81155	0.867104	0.836207	0.360484	0.934296
														K03668	0.173735	0.676814	0.881189	43.5031	9.27358e-08	5.67497e-07	18.8422	8.1e-05	0.00082674	0.00122248	0.972108	0.974585
														K03669	0.111834	0.738066	0.889964	42.5463	1.43415e-07	8.34751e-07	18.6746	8.81e-05	0.0008837	0.0868894	0.768169	0.968053
														K03670	0.00136964	0.970478	0.914051	44.1798	6.80932e-08	4.29015e-07	18.4669	9.77e-05	0.00095819	0.0422149	0.837211	0.97061
														K03671	2.15652	0.141966	0.608718	6.09681	0.412434	0.347141	0.965997	0.616931	0.832214	0.591107	0.441991	0.945755
														K03672	0.0143062	0.904793	0.908383	92.4962	9.17548e-18	3.7865e-16	29.0232	4.99e-07	1.36e-05	0.117199	0.732092	0.966531
														K03673	0.372701	0.541535	0.855789	29.5776	4.72829e-05	0.000138463	0.163518	0.921494	0.881074	0.00678625	0.934346	0.973584
														K03675	0.0806681	0.776394	0.894825	25.3364	0.000295795	0.000699569	17.907	0.00012928	0.00120904	0.48485	0.486233	0.950446
														K03683	0.116137	0.733262	0.889323	47.0671	1.81435e-08	1.27645e-07	21.4107	2.24e-05	0.00028396	0.0647479	0.799143	0.969253
														K03684	5.74934	0.0164948	0.247849	7.16391	0.305955	0.28287	0.190111	0.909322	0.879674	6.21638	0.0126574	0.699008
														K03685	3.38356	0.0658495	0.42919	6.71432	0.348077	0.309751	0.335427	0.845596	0.871768	2.17469	0.140298	0.84696
														K03686	1.37869	0.240324	0.724786	13.2768	0.0388445	0.051882	0.942214	0.624311	0.833868	1.02438	0.311482	0.924738
														K03687	1.92376	0.165442	0.644503	6.20252	0.400891	0.340736	0.0627209	0.969126	0.886254	2.39959	0.121367	0.827214
														K03688	4.33041	0.0374373	0.351349	36.7173	1.99903e-06	8.54985e-06	5.21416	0.0737496	0.372226	1.32434	0.249815	0.907871
														K03690	0.820392	0.365065	0.80002	90.5931	2.28152e-17	8.46922e-16	37.5819	6.91e-09	5.67e-07	0.0125713	0.910727	0.972918
														K03693	0.000105606	0.991801	0.915743	0.614714	0.99615	0.562224	0.00660381	0.996704	0.889052	5.97286e-09	0.999938	0.975274
														K03694	3.63458	0.0565908	0.405125	21.7188	0.00136141	0.00271447	0.893484	0.639709	0.837216	0.112169	0.737688	0.966776
														K03695	2.06423	0.150791	0.622984	10.7278	0.0971613	0.113249	0.823099	0.662623	0.841955	0.939352	0.332445	0.929147
														K03696	2.29486	0.129803	0.587189	19.9949	0.00277522	0.00507876	5.69043	0.0581217	0.318469	4.91403	0.0266395	0.737164
														K03697	0.301822	0.582742	0.864606	28.0616	9.14869e-05	0.000247773	4.267	0.118422	0.487727	1.01833	0.312917	0.925057
														K03698	0.0187558	0.891069	0.907103	37.7823	1.23897e-06	5.60112e-06	0.848676	0.654203	0.840246	0.0147414	0.903363	0.972703
														K03699	4.3782	0.0364014	0.347931	7.54454	0.273405	0.260619	0.590911	0.744192	0.856798	1.3614	0.243295	0.905635
														K03700	0.93495	0.33358	0.785199	35.6227	3.26338e-06	1.29313e-05	1.08382	0.581636	0.823826	0.0516326	0.820246	0.97002
														K03701	1.00787	0.315414	0.775603	12.8945	0.044742	0.0584171	2.09562	0.350706	0.738192	0.811196	0.367767	0.935513
														K03702	2.46038	0.11675	0.561285	17.6666	0.0071218	0.0117056	1.98631	0.370406	0.748616	0.0966841	0.755846	0.967549
														K03703	0.000315874	0.98582	0.915275	9.90235	0.128825	0.143599	1.83904	0.398711	0.762218	1.55072	0.213029	0.893653
														K03704	1.49115	0.222039	0.708723	33.6795	7.75719e-06	2.79422e-05	0.811043	0.666629	0.842756	3.042	0.0811358	0.766857
														K03705	1.64953	0.199023	0.685629	9.51182	0.146773	0.159864	0.474711	0.788711	0.86378	6.53867	0.0105554	0.685546
														K03706	0.570633	0.450008	0.831403	25.1063	0.000326328	0.000762542	0.414019	0.813012	0.867311	0.434332	0.509871	0.952635
														K03707	0.000716617	0.978643	0.914707	17.4196	0.00785882	0.0127896	2.76506	0.250943	0.668602	1.85693	0.17298	0.872179
														K03708	1.26204	0.261266	0.741135	11.882	0.0646534	0.0802717	0.399958	0.818748	0.868118	0.818078	0.365743	0.93518
														K03709	7.69636	0.00553323	0.134674	3.83135	0.699487	0.474184	0.813027	0.665968	0.842624	0.0180332	0.893175	0.9724
														K03710	7.68417	0.00557072	0.135201	12.7232	0.0476489	0.0616852	2.27999	0.31982	0.719988	0.544938	0.460393	0.94781
														K03711	0.606824	0.435986	0.82692	8.47111	0.205579	0.20957	0.0279581	0.986118	0.887995	1.5247	0.216909	0.895357
														K03712	0.0725201	0.787702	0.896178	38.917	7.43071e-07	3.56446e-06	16.7247	0.00023349	0.00197583	0.00215751	0.962952	0.974349
														K03713	0.978339	0.322609	0.779505	24.813	0.00036978	0.000852304	6.27717	0.0433441	0.258422	0.831618	0.361805	0.93452
														K03716	0.0115642	0.914363	0.909255	6.00039	0.423146	0.352975	1.30571	0.520558	0.807142	0.268152	0.604574	0.959756
														K03717	0.0384031	0.844636	0.902494	58.914	7.47837e-11	8.42791e-10	29.3919	4.15e-07	1.18e-05	0.210808	0.646135	0.962247
														K03718	0.0569451	0.811391	0.898903	14.6484	0.0231748	0.033053	4.8735	0.0874445	0.412812	0.456642	0.499198	0.951671
														K03719	2.17137	0.140601	0.606415	13.7758	0.0322428	0.0442368	0.72587	0.695632	0.848317	4.42671	0.0353807	0.746274
														K03721	0.00244776	0.960541	0.913239	36.6754	2.03693e-06	8.68964e-06	1.23052	0.540501	0.812927	1.36388	0.242865	0.905483
														K03722	19.4716	1.02109e-05	0.00405798	13.084	0.0417211	0.0550881	0.140043	0.932374	0.882298	2.40621	0.120855	0.826608
														K03723	1.48263	0.223363	0.70995	31.2301	2.29095e-05	7.26506e-05	0.981787	0.612079	0.831109	1.45295	0.228056	0.89996
														K03724	3.0731	0.0795978	0.465885	8.16639	0.226165	0.225754	0.0909647	0.955536	0.884823	4.25037	0.0392419	0.74905
														K03727	1.8574	0.172925	0.654572	17.9854	0.00626882	0.0104237	0.382551	0.825905	0.869111	6.16205	0.013052	0.701099
														K03731	0.000599623	0.980464	0.914852	1.3362	0.969624	0.55557	0.523658	0.769643	0.860874	2.46354e-07	0.999604	0.975266
														K03732	0.00413332	0.948739	0.912254	153.69	1.2826e-30	1.81076e-28	73.7707	9.57e-17	6.76e-14	0.418124	0.517875	0.953333
														K03733	0.720935	0.395838	0.812653	16.0483	0.0134968	0.020702	1.55265	0.460094	0.787191	4.71569	0.0298885	0.741145
														K03734	4.70657	0.0300475	0.32385	9.52222	0.146268	0.159416	1.1047	0.575597	0.822306	3.32072	0.0684119	0.760097
														K03735	1.03194	0.309704	0.772408	37.5309	1.38729e-06	6.19824e-06	2.55427	0.278835	0.691526	0.530671	0.466325	0.94844
														K03736	2.14109	0.1434	0.61111	33.3535	8.96465e-06	3.16725e-05	3.17554	0.20438	0.621666	0.587333	0.443452	0.945924
														K03737	0.00533705	0.941762	0.911662	8.41817	0.209039	0.21232	2.03928	0.360726	0.743599	0.00344005	0.953229	0.974094
														K03739	3.11693	0.0774826	0.459189	17.44	0.00779508	0.0126967	0.120989	0.941299	0.883284	1.69784	0.19257	0.88367
														K03740	0.329874	0.565733	0.861101	4.97394	0.54716	0.413634	2.20804	0.331535	0.727183	0.268227	0.604523	0.959753
														K03741	1.96834e-08	0.999888	0.916367	3.25875	0.77574	0.500028	0.0114674	0.994283	0.888812	2.03318e-07	0.99964	0.975267
														K03742	2.18422	0.139432	0.60442	21.2573	0.00164914	0.00321793	1.5436	0.462179	0.787947	0.458366	0.498389	0.951596
														K03743	0.396866	0.528712	0.852807	13.0594	0.0421018	0.0555068	0.176087	0.915721	0.880414	0.133658	0.714669	0.965743
														K03744	1.7831	0.181769	0.665761	6.09055	0.413124	0.34752	1.34336	0.510851	0.804195	0.0257643	0.872477	0.971764
[truncated: 2,767 more rows]

[truncated: 3 more sheets: Table S11, Table S12, Table S13]
